# Supplementary material for: Genetic Adaptation of Schizothoracine Fish to the Phased Uplifting of the Qinghai–Tibetan Plateau
Source: G3 (Bethesda). 2017 Feb 14;7(4):1267–76. doi: 10.1534/g3.116.038406 (PMC5386875; doi:10.1534/g3.116.038406)
Supplement: Supplementary file 2 [file 1267TableS1.xlsx]

## Sheet: sheet1
Table S1. GO categories of biological processes with elevated dN/dS ratios in highland and subhighland lineages.
GO categories with elevated dN/dS ratios in Node A relative to Node C
Go Term	count	Go Term name	class	Node A dN/dS	Node C dN/dS	pvalue
GO:0051301	49	cell division	biological_process	0.2944	0.1286	8.13e-05
GO:0006281	101	DNA repair	biological_process	0.2606	0.1653	0.00285383
GO:0006955	55	immune response	biological_process	0.4664	0.3205	0.0140636
GO:0006954	31	inflammatory response	biological_process	0.3911	0.2347	4.28e-11
GO:0006629	85	lipid metabolic process	biological_process	0.2927	0.1452	0.0241527
GO:0055114	246	oxidation-reduction process	biological_process	0.2555	0.1381	0.0125604
GO:0007507	60	heart development	biological_process	0.2576	0.1043	0.000303987
GO:0008152	188	metabolic process	biological_process	0.2511	0.1415	0.00486613
GO:0008150	783	biological_process	biological_process	0.3458	0.1697	6.02e-08
GO:0007420	44	brain development	biological_process	0.2059	0.1164	0.000217419
GO:0005975	48	carbohydrate metabolic process	biological_process	0.2418	0.156	2.83e-05
GO:0007049	76	cell cycle	biological_process	0.3058	0.1322	1.3e-18
GO:0007166	35	cell surface receptor signaling pathway	biological_process	0.3168	0.2094	0.0482718
GO:0006974	59	cellular response to DNA damage stimulus	biological_process	0.2602	0.1726	0.00942988
GO:0016568	49	chromatin modification	biological_process	0.6794	0.2621	2.92e-52
GO:0042384	49	cilium assembly	biological_process	0.2674	0.0952	1.6e-05
GO:0007186	88	G-protein coupled receptor signaling pathway	biological_process	0.3121	0.1855	2.53e-05
GO:0045087	31	innate immune response	biological_process	0.3396	0.2504	1.41e-09
GO:0006886	65	intracellular protein transport	biological_process	0.2521	0.1042	2.58e-10
GO:0035556	59	intracellular signal transduction	biological_process	0.3027	0.1385	0.000293276
GO:0006811	68	ion transport	biological_process	0.3281	0.1573	5.7e-05
GO:0032259	65	methylation	biological_process	0.2624	0.1361	0.0104447
GO:0006397	51	mRNA processing	biological_process	0.2757	0.1377	0.0420985
GO:0000398	41	mRNA splicing, via spliceosome	biological_process	0.233	0.0998	0.00714529
GO:0007275	143	multicellular organismal development	biological_process	0.2514	0.1209	0.00266866
GO:0000122	36	negative regulation of transcription from RNA polymerase II promoter	biological_process	0.2926	0.117	5.48e-22
GO:0007399	37	nervous system development	biological_process	0.2702	0.1118	0.00468715
GO:0016310	129	phosphorylation	biological_process	0.2625	0.1362	0.0397702
GO:0006457	53	protein folding	biological_process	0.3122	0.1286	6.22e-07
GO:0006468	102	protein phosphorylation	biological_process	0.2698	0.1564	4.22e-09
GO:0015031	124	protein transport	biological_process	0.2271	0.1012	4.94e-09
GO:0016567	66	protein ubiquitination	biological_process	0.2868	0.1084	0.00149457
GO:0006508	166	proteolysis	biological_process	0.2872	0.1765	0.0178786
GO:0006355	395	regulation of transcription, DNA-templated	biological_process	0.284	0.143	2.05e-14
GO:0060041	35	retina development in camera-type eye	biological_process	0.2306	0.0752	0.000229747
GO:0008380	36	RNA splicing	biological_process	0.2782	0.1087	0.000472109
GO:0006364	47	rRNA processing	biological_process	0.2841	0.2082	1.24e-10
GO:0007264	91	small GTPase mediated signal transduction	biological_process	0.1921	0.0767	0.000863035
GO:0006351	247	transcription, DNA-templated	biological_process	0.2787	0.1373	6.96e-15
GO:0055085	84	transmembrane transport	biological_process	0.3305	0.1444	0.0276609
GO:0006810	345	transport	biological_process	0.2698	0.1266	8.98e-15
GO:0016192	62	vesicle-mediated transport	biological_process	0.2418	0.0655	9.79e-16
GO categories with elevated dN/dS ratios in Node B relative to Node C
Go Term	count	Go Term name	class	Node B dN/dS	Node C dN/dS	pvalue
GO:0006281	101	DNA repair	biological_process	0.3292	0.1653	0.00145512
GO:0006955	55	immune response	biological_process	0.5131	0.3205	6.21e-07
GO:0007507	60	heart development	biological_process	0.3006	0.1043	0.000140806
GO:0008152	188	metabolic process	biological_process	0.3161	0.1415	2.79e-15
GO:0006396	35	RNA processing	biological_process	0.2481	0.1836	0.00196079
GO:0006915	63	apoptotic process	biological_process	0.3528	0.1642	0.0246338
GO:0030097	33	hemopoiesis	biological_process	0.3652	0.1437	0.0251622
GO:0051216	31	cartilage development	biological_process	0.239	0.1001	0.00072959
GO:0005975	48	carbohydrate metabolic process	biological_process	0.3139	0.156	0.00244744
GO:0006351	247	transcription, DNA-templated	biological_process	0.2805	0.1373	0.00620989
GO:0006364	47	rRNA processing	biological_process	0.3353	0.2082	1.23e-11
GO:0006810	345	transport	biological_process	0.3105	0.1266	9.46e-10
GO:0006811	68	ion transport	biological_process	0.3755	0.1573	1.42e-07
GO:0007165	157	signal transduction	biological_process	0.366	0.16	0.000921877
GO:0007264	91	small GTPase mediated signal transduction	biological_process	0.2095	0.0767	5.74e-08
GO:0007275	143	multicellular organismal development	biological_process	0.297	0.1209	0.0275886
GO:0007420	44	brain development	biological_process	0.3632	0.1164	1.71e-13
GO:0008150	783	biological_process	biological_process	0.3379	0.1697	0.00412454
GO:0015031	124	protein transport	biological_process	0.2355	0.1012	2.75e-06
GO:0016192	62	vesicle-mediated transport	biological_process	0.1911	0.0655	4.6e-05
GO:0016567	66	protein ubiquitination	biological_process	0.2345	0.1084	2.86e-14
GO:0016568	49	chromatin modification	biological_process	0.5312	0.2621	7.14e-16
GO:0035556	59	intracellular signal transduction	biological_process	0.2605	0.1385	2e-15
GO:0042981	68	regulation of apoptotic process	biological_process	0.4183	0.1886	0.0252185
GO:0045087	31	innate immune response	biological_process	0.4508	0.2504	0.00525883
GO:0060041	35	retina development in camera-type eye	biological_process	0.2437	0.0752	1.63e-07
Overlapping GO categories with elevated dN/dS ratios in Node A/Node C and Node B/Node C
Go Term	gene count	Go Term name	class
GO:0006281	101	DNA repair	biological_process
GO:0006955	55	immune response	biological_process
GO:0007507	60	heart development	biological_process
GO:0008152	188	metabolic process	biological_process
GO:0005975	48	carbohydrate metabolic process	biological_process
GO:0006351	247	transcription, DNA-templated	biological_process
GO:0006364	47	rRNA processing	biological_process
GO:0006810	345	transport	biological_process
GO:0006811	68	ion transport	biological_process
GO:0007264	91	small GTPase mediated signal transduction	biological_process
GO:0007275	143	multicellular organismal development	biological_process
GO:0007420	44	brain development	biological_process
GO:0008150	783	biological_process	biological_process
GO:0015031	124	protein transport	biological_process
GO:0016192	62	vesicle-mediated transport	biological_process
GO:0016567	66	protein ubiquitination	biological_process
GO:0016568	49	chromatin modification	biological_process
GO:0035556	59	intracellular signal transduction	biological_process
GO:0045087	31	innate immune response	biological_process
GO:0060041	35	retina development in camera-type eye	biological_process
