# Supplementary material for: Genetic Adaptation of Schizothoracine Fish to the Phased Uplifting of the Qinghai–Tibetan Plateau
Source: G3 (Bethesda). 2017 Feb 14;7(4):1267–76. doi: 10.1534/g3.116.038406 (PMC5386875; doi:10.1534/g3.116.038406)
Supplement: Supplementary file 3 [file 1267TableS2.xlsx]

## Sheet: sheet1
Table S2. List of the PSGs identified from the highland and subhighland lineages
Gene symbol	Description	Altitude
ACYP2	acylphosphatase 2, muscle type [Source:HGNC Symbol;Acc:HGNC:180]	highland
adgrv1	adhesion G protein-coupled receptor V1 [Source:ZFIN;Acc:ZDB-GENE-040624-6]	highland
afmid	arylformamidase [Source:ZFIN;Acc:ZDB-GENE-050417-166]	highland
aip	aryl hydrocarbon receptor interacting protein [Source:ZFIN;Acc:ZDB-GENE-030131-6735]	highland
alkbh2	alkB homolog 2, alpha-ketoglutarate-dependent dioxygenase [Source:ZFIN;Acc:ZDB-GENE-060526-327]	highland
apoob	apolipoprotein O, b [Source:ZFIN;Acc:ZDB-GENE-041001-40]	highland
aqp1a.1	aquaporin 1a (Colton blood group), tandem duplicate 1 [Source:ZFIN;Acc:ZDB-GENE-030131-7764]	highland
asxl2	additional sex combs like transcriptional regulator 2 [Source:ZFIN;Acc:ZDB-GENE-100412-1]	highland
b4galt3	UDP-Gal:betaGlcNAc beta 1,4- galactosyltransferase, polypeptide 3 [Source:ZFIN;Acc:ZDB-GENE-110624-1]	highland
badb	BCL2-associated agonist of cell death b [Source:ZFIN;Acc:ZDB-GENE-000616-1]	highland
bcam	basal cell adhesion molecule (Lutheran blood group) [Source:ZFIN;Acc:ZDB-GENE-060929-620]	highland
bean1	brain expressed, associated with NEDD4, 1 [Source:ZFIN;Acc:ZDB-GENE-141216-52]	highland
bet1	Bet1 golgi vesicular membrane trafficking protein [Source:ZFIN;Acc:ZDB-GENE-040625-3]	highland
bsnb	bassoon (presynaptic cytomatrix protein) b [Source:ZFIN;Acc:ZDB-GENE-120628-1]	highland
btaf1	BTAF1 RNA polymerase II, B-TFIID transcription factor-associated [Source:ZFIN;Acc:ZDB-GENE-021025-1]	highland
C14orf28	chromosome 14 open reading frame 28 [Source:HGNC Symbol;Acc:HGNC:19834]	highland
c8g	complement component 8, gamma polypeptide [Source:ZFIN;Acc:ZDB-GENE-040426-1898]	highland
c9	complement component 9 [Source:ZFIN;Acc:ZDB-GENE-050522-442]	highland
CABZ01102578.1		highland
cbx8b	chromobox homolog 8b [Source:ZFIN;Acc:ZDB-GENE-050522-325]	highland
ccdc15	coiled-coil domain containing 15 [Source:ZFIN;Acc:ZDB-GENE-120411-25]	highland
ccdc173	coiled-coil domain containing 173 [Source:ZFIN;Acc:ZDB-GENE-081104-457]	highland
ccdc93	coiled-coil domain containing 93 [Source:ZFIN;Acc:ZDB-GENE-060421-8315]	highland
cd44a	CD44 molecule (Indian blood group) a [Source:ZFIN;Acc:ZDB-GENE-110429-1]	highland
cd63	CD63 molecule [Source:ZFIN;Acc:ZDB-GENE-030131-180]	highland
cep63	centrosomal protein 63 [Source:ZFIN;Acc:ZDB-GENE-040426-1154]	highland
cgnl1	cingulin-like 1 [Source:ZFIN;Acc:ZDB-GENE-071009-2]	highland
chst14	carbohydrate (N-acetylgalactosamine 4-0) sulfotransferase 14 [Source:ZFIN;Acc:ZDB-GENE-040401-3]	highland
chst15	carbohydrate (N-acetylgalactosamine 4-sulfate 6-O) sulfotransferase 15 [Source:ZFIN;Acc:ZDB-GENE-131127-327]	highland
ciz1b	cdkn1a interacting zinc finger protein 1b [Source:ZFIN;Acc:ZDB-GENE-040426-2933]	highland
cmlc1	cardiac myosin light chain-1 [Source:ZFIN;Acc:ZDB-GENE-030522-1]	highland
cracr2b	calcium release activated channel regulator 2B [Source:ZFIN;Acc:ZDB-GENE-061215-136]	highland
dcaf5	ddb1 and cul4 associated factor 5 [Source:ZFIN;Acc:ZDB-GENE-060929-808]	highland
ddx1	DEAD (Asp-Glu-Ala-Asp) box helicase 1 [Source:ZFIN;Acc:ZDB-GENE-041001-215]	highland
dnttip2	deoxynucleotidyltransferase, terminal, interacting protein 2 [Source:ZFIN;Acc:ZDB-GENE-080513-5]	highland
dph6	diphthamine biosynthesis 6 [Source:ZFIN;Acc:ZDB-GENE-050227-15]	highland
DUOXA2	dual oxidase maturation factor 2 [Source:HGNC Symbol;Acc:HGNC:32698]	highland
dusp28	dual specificity phosphatase 28 [Source:ZFIN;Acc:ZDB-GENE-131127-257]	highland
egr1	early growth response 1 [Source:ZFIN;Acc:ZDB-GENE-980526-320]	highland
elf3	E74-like factor 3 (ets domain transcription factor, epithelial-specific ) [Source:ZFIN;Acc:ZDB-GENE-030131-8760]	highland
emp2	epithelial membrane protein 2 [Source:ZFIN;Acc:ZDB-GENE-040822-24]	highland
endog	endonuclease G [Source:ZFIN;Acc:ZDB-GENE-050522-402]	highland
enpep	glutamyl aminopeptidase [Source:ZFIN;Acc:ZDB-GENE-050309-218]	highland
errfi1	ERBB receptor feedback inhibitor 1 [Source:ZFIN;Acc:ZDB-GENE-030131-6256]	highland
ets2	v-ets avian erythroblastosis virus E26 oncogene homolog 2 [Source:ZFIN;Acc:ZDB-GENE-050522-552]	highland
FADS6	fatty acid desaturase 6 [Source:HGNC Symbol;Acc:HGNC:30459]	highland
fam126a	family with sequence similarity 126, member A [Source:ZFIN;Acc:ZDB-GENE-040426-1806]	highland
fam151b	family with sequence similarity 151, member B [Source:ZFIN;Acc:ZDB-GENE-040801-38]	highland
fam212ab	family with sequence similarity 212, member Ab [Source:ZFIN;Acc:ZDB-GENE-030131-5539]	highland
fbxo5	F-box protein 5 [Source:ZFIN;Acc:ZDB-GENE-030131-4027]	highland
fgf14	fibroblast growth factor 14 [Source:ZFIN;Acc:ZDB-GENE-060506-1]	highland
fkbpl	FK506 binding protein like [Source:ZFIN;Acc:ZDB-GENE-030131-4744]	highland
fnbp4	formin binding protein 4 [Source:ZFIN;Acc:ZDB-GENE-130530-633]	highland
gars	glycyl-tRNA synthetase [Source:ZFIN;Acc:ZDB-GENE-030131-9174]	highland
ggps1	geranylgeranyl diphosphate synthase 1 [Source:ZFIN;Acc:ZDB-GENE-030131-8742]	highland
glmp	glycosylated lysosomal membrane protein [Source:ZFIN;Acc:ZDB-GENE-040912-142]	highland
gnl2	guanine nucleotide binding protein-like 2 (nucleolar) [Source:ZFIN;Acc:ZDB-GENE-040426-2317]	highland
hapln4	hyaluronan and proteoglycan link protein 4 [Source:ZFIN;Acc:ZDB-GENE-060503-243]	highland
HBZ	zgc:163057 [Source:ZFIN;Acc:ZDB-GENE-070410-131]	highland
hdac6	histone deacetylase 6 [Source:ZFIN;Acc:ZDB-GENE-030131-3232]	highland
hectd3	HECT domain containing 3 [Source:ZFIN;Acc:ZDB-GENE-031118-179]	highland
hps1	Hermansky-Pudlak syndrome 1 [Source:ZFIN;Acc:ZDB-GENE-051113-152]	highland
HSH2D	si:ch73-109i22.2 [Source:ZFIN;Acc:ZDB-GENE-141211-57]	highland
ighv1-4	immunoglobulin heavy variable 1-4 [Source:ZFIN;Acc:ZDB-GENE-040514-1]	highland
IGSF5	immunoglobulin superfamily member 5 [Source:HGNC Symbol;Acc:HGNC:5952]	highland
IL1RL2	interleukin 1 receptor-like 2 [Source:HGNC Symbol;Acc:HGNC:5999]	highland
il6	interleukin 6 (interferon, beta 2) [Source:ZFIN;Acc:ZDB-GENE-120509-1]	highland
il7r	interleukin 7 receptor [Source:ZFIN;Acc:ZDB-GENE-080110-7]	highland
ilf3a	interleukin enhancer binding factor 3a [Source:ZFIN;Acc:ZDB-GENE-030131-3151]	highland
immp1l	inner mitochondrial membrane peptidase subunit 1 [Source:ZFIN;Acc:ZDB-GENE-070522-4]	highland
kank4	KN motif and ankyrin repeat domains 4 [Source:ZFIN;Acc:ZDB-GENE-120423-1]	highland
kif22	kinesin family member 22 [Source:ZFIN;Acc:ZDB-GENE-080204-34]	highland
lacc1	laccase (multicopper oxidoreductase) domain containing 1 [Source:ZFIN;Acc:ZDB-GENE-081104-155]	highland
lamp2	lysosomal-associated membrane protein 2 [Source:ZFIN;Acc:ZDB-GENE-030729-9]	highland
ldb3a	LIM domain binding 3a [Source:ZFIN;Acc:ZDB-GENE-040121-6]	highland
LGALS8	si:ch211-199l3.2 [Source:ZFIN;Acc:ZDB-GENE-040724-22]	highland
lin54	lin-54 DREAM MuvB core complex component [Source:ZFIN;Acc:ZDB-GENE-060929-440]	highland
lrrc45	leucine rich repeat containing 45 [Source:ZFIN;Acc:ZDB-GENE-121214-317]	highland
lum	lumican [Source:ZFIN;Acc:ZDB-GENE-040625-24]	highland
lxn	latexin [Source:ZFIN;Acc:ZDB-GENE-041212-18]	highland
map6b	microtubule-associated protein 6b [Source:ZFIN;Acc:ZDB-GENE-130530-741]	highland
mapk7	mitogen-activated protein kinase 7 [Source:ZFIN;Acc:ZDB-GENE-050320-10]	highland
mpzl1l	myelin protein zero-like 1 like [Source:ZFIN;Acc:ZDB-GENE-050417-455]	highland
mrpl24	mitochondrial ribosomal protein L24 [Source:ZFIN;Acc:ZDB-GENE-040718-98]	highland
mtch2	mitochondrial carrier homolog 2 [Source:ZFIN;Acc:ZDB-GENE-991008-9]	highland
mtus1b	microtubule associated tumor suppressor 1b [Source:ZFIN;Acc:ZDB-GENE-070619-5]	highland
mxi1	max interactor 1, dimerization protein [Source:ZFIN;Acc:ZDB-GENE-990415-151]	highland
mzt2b	mitotic spindle organizing protein 2B [Source:ZFIN;Acc:ZDB-GENE-040801-87]	highland
n4bp1	nedd4 binding protein 1 [Source:ZFIN;Acc:ZDB-GENE-030131-5538]	highland
naf1	nuclear assembly factor 1 homolog (S. cerevisiae) [Source:ZFIN;Acc:ZDB-GENE-030131-4546]	highland
ndrg1a	N-myc downstream regulated 1a [Source:ZFIN;Acc:ZDB-GENE-030826-34]	highland
ndufaf5	NADH dehydrogenase (ubiquinone) complex I, assembly factor 5 [Source:ZFIN;Acc:ZDB-GENE-070410-110]	highland
nemp1	nuclear envelope integral membrane protein 1 [Source:ZFIN;Acc:ZDB-GENE-090313-182]	highland
ngef	neuronal guanine nucleotide exchange factor [Source:ZFIN;Acc:ZDB-GENE-130530-794]	highland
nr1d2a	nuclear receptor subfamily 1, group D, member 2a [Source:ZFIN;Acc:ZDB-GENE-040504-1]	highland
nts	neurotensin [Source:ZFIN;Acc:ZDB-GENE-091204-433]	highland
os9	osteosarcoma amplified 9, endoplasmic reticulum lectin [Source:ZFIN;Acc:ZDB-GENE-060929-32]	highland
otud6b	OTU domain containing 6B [Source:ZFIN;Acc:ZDB-GENE-040426-974]	highland
p2rx5	purinergic receptor P2X, ligand-gated ion channel, 5 [Source:ZFIN;Acc:ZDB-GENE-030319-5]	highland
PARP9	si:ch211-219a4.6 [Source:ZFIN;Acc:ZDB-GENE-081104-179]	highland
perp	PERP, TP53 apoptosis effector [Source:ZFIN;Acc:ZDB-GENE-050104-1]	highland
phf24	PHD finger protein 24 [Source:ZFIN;Acc:ZDB-GENE-091204-154]	highland
plaua	plasminogen activator, urokinase a [Source:ZFIN;Acc:ZDB-GENE-090313-278]	highland
pllp	plasmolipin [Source:ZFIN;Acc:ZDB-GENE-050419-195]	highland
pnpla8	patatin-like phospholipase domain containing 8 [Source:ZFIN;Acc:ZDB-GENE-070705-553]	highland
POU2AF1	POU class 2 associating factor 1 [Source:HGNC Symbol;Acc:HGNC:9211]	highland
prdm4	PR domain containing 4 [Source:ZFIN;Acc:ZDB-GENE-041210-131]	highland
proca1	protein interacting with cyclin A1 [Source:ZFIN;Acc:ZDB-GENE-110418-1]	highland
prpf38b	pre-mRNA processing factor 38B [Source:ZFIN;Acc:ZDB-GENE-040426-2878]	highland
ptger2b	prostaglandin E receptor 2b (subtype EP2) [Source:ZFIN;Acc:ZDB-GENE-040724-267]	highland
PYURF	zgc:162634 [Source:ZFIN;Acc:ZDB-GENE-050506-109]	highland
rab40b	RAB40B, member RAS oncogene family [Source:ZFIN;Acc:ZDB-GENE-040718-257]	highland
rai14	retinoic acid induced 14 [Source:ZFIN;Acc:ZDB-GENE-040718-235]	highland
rassf7a	Ras association (RalGDS/AF-6) domain family (N-terminal) member 7a [Source:ZFIN;Acc:ZDB-GENE-091013-3]	highland
rbm12b	RNA binding motif protein 12B [Source:ZFIN;Acc:ZDB-GENE-030131-6428]	highland
rbm14a	RNA binding motif protein 14a [Source:ZFIN;Acc:ZDB-GENE-050522-496]	highland
rbp4l	retinol binding protein 4, like [Source:ZFIN;Acc:ZDB-GENE-030131-7591]	highland
rcn2	reticulocalbin 2 [Source:ZFIN;Acc:ZDB-GENE-050706-62]	highland
rem2	RAS (RAD and GEM)-like GTP binding 2 [Source:ZFIN;Acc:ZDB-GENE-081110-1]	highland
ripk3	receptor-interacting serine-threonine kinase 3 [Source:ZFIN;Acc:ZDB-GENE-071115-4]	highland
rnaseh1	ribonuclease H1 [Source:ZFIN;Acc:ZDB-GENE-040718-407]	highland
rnf7	ring finger protein 7 [Source:ZFIN;Acc:ZDB-GENE-050220-12]	highland
rnpc3	RNA-binding region (RNP1, RRM) containing 3 [Source:ZFIN;Acc:ZDB-GENE-060312-35]	highland
rpgrb	retinitis pigmentosa GTPase regulator b [Source:ZFIN;Acc:ZDB-GENE-081015-2]	highland
rtf1	RTF1 homolog, Paf1/RNA polymerase II complex component [Source:ZFIN;Acc:ZDB-GENE-030131-6778]	highland
scaf4b	SR-related CTD-associated factor 4b [Source:ZFIN;Acc:ZDB-GENE-050506-42]	highland
scaper	S-phase cyclin A-associated protein in the ER [Source:ZFIN;Acc:ZDB-GENE-060303-5]	highland
scml4	sex comb on midleg-like 4 (Drosophila) [Source:ZFIN;Acc:ZDB-GENE-041210-338]	highland
setd4	SET domain containing 4 [Source:ZFIN;Acc:ZDB-GENE-050808-2]	highland
setx	senataxin [Source:ZFIN;Acc:ZDB-GENE-070402-1]	highland
sgol1	shugoshin-like 1 (S. pombe) [Source:ZFIN;Acc:ZDB-GENE-070112-422]	highland
sh2d5	SH2 domain containing 5 [Source:ZFIN;Acc:ZDB-GENE-050327-67]	highland
shpk	sedoheptulokinase [Source:ZFIN;Acc:ZDB-GENE-060526-357]	highland
si:cabz01074946.1	si:cabz01074946.1 [Source:ZFIN;Acc:ZDB-GENE-160113-134]	highland
si:ch211-132g1.3	si:ch211-132g1.3 [Source:ZFIN;Acc:ZDB-GENE-090312-148]	highland
si:ch211-136m16.8	si:ch211-136m16.8 [Source:ZFIN;Acc:ZDB-GENE-121214-301]	highland
si:ch211-175m2.4	si:ch211-175m2.4 [Source:ZFIN;Acc:ZDB-GENE-141222-24]	highland
si:ch211-183d21.1	si:ch211-183d21.1 [Source:ZFIN;Acc:ZDB-GENE-030131-8516]	highland
si:ch73-106k19.5	si:ch73-106k19.5 [Source:ZFIN;Acc:ZDB-GENE-030131-1230]	highland
si:ch73-22o12.1	si:ch73-22o12.1 [Source:ZFIN;Acc:ZDB-GENE-110411-27]	highland
si:ch73-248e21.5	si:ch73-248e21.5 [Source:ZFIN;Acc:ZDB-GENE-120215-255]	highland
si:ch73-390p7.2	si:ch73-390p7.2 [Source:ZFIN;Acc:ZDB-GENE-131121-522]	highland
si:ch73-70k4.1	si:ch73-70k4.1 [Source:ZFIN;Acc:ZDB-GENE-030131-3788]	highland
si:dkey-100n19.2	si:dkey-100n19.2 [Source:ZFIN;Acc:ZDB-GENE-120711-2]	highland
si:dkey-10c21.1	si:dkey-10c21.1 [Source:ZFIN;Acc:ZDB-GENE-081104-302]	highland
si:dkey-181m9.8	si:dkey-181m9.8 [Source:ZFIN;Acc:ZDB-GENE-070912-399]	highland
si:dkey-208k22.3	si:dkey-208k22.3 [Source:ZFIN;Acc:ZDB-GENE-070912-432]	highland
si:dkey-245p14.7	si:dkey-245p14.7 [Source:ZFIN;Acc:ZDB-GENE-061207-66]	highland
si:dkey-43k4.3	si:dkey-43k4.3 [Source:ZFIN;Acc:ZDB-GENE-120215-146]	highland
si:dkey-68o6.5	si:dkey-68o6.5 [Source:ZFIN;Acc:ZDB-GENE-030131-5416]	highland
si:dkeyp-118h3.6	si:dkeyp-118h3.6 [Source:ZFIN;Acc:ZDB-GENE-050809-8]	highland
si:dkeyp-51f12.2	si:dkeyp-51f12.2 [Source:ZFIN;Acc:ZDB-GENE-070705-546]	highland
si:dkeyp-73b11.8	si:dkeyp-73b11.8 [Source:ZFIN;Acc:ZDB-GENE-131120-176]	highland
si:dkeyp-84f3.9	si:dkeyp-84f3.9 [Source:ZFIN;Acc:ZDB-GENE-131127-66]	highland
slc22a15	solute carrier family 22, member 15 [Source:ZFIN;Acc:ZDB-GENE-070928-5]	highland
slc22a16	solute carrier family 22 (organic cation/carnitine transporter), member 16 [Source:ZFIN;Acc:ZDB-GENE-041001-166]	highland
slc36a1	solute carrier family 36 (proton/amino acid symporter), member 1 [Source:ZFIN;Acc:ZDB-GENE-061117-1]	highland
sltm	SAFB-like, transcription modulator [Source:ZFIN;Acc:ZDB-GENE-040426-2647]	highland
smpd4	sphingomyelin phosphodiesterase 4 [Source:ZFIN;Acc:ZDB-GENE-040426-2672]	highland
snap29	synaptosomal-associated protein 29 [Source:ZFIN;Acc:ZDB-GENE-041111-226]	highland
srd5a3	steroid 5 alpha-reductase 3 [Source:ZFIN;Acc:ZDB-GENE-030131-7915]	highland
srrd	SRR1 domain containing [Source:ZFIN;Acc:ZDB-GENE-060825-269]	highland
st3gal8	ST3 beta-galactoside alpha-2,3-sialyltransferase 8 [Source:ZFIN;Acc:ZDB-GENE-050417-286]	highland
tab2	TGF-beta activated kinase 1/MAP3K7 binding protein 2 [Source:ZFIN;Acc:ZDB-GENE-040426-933]	highland
tat	tyrosine aminotransferase [Source:ZFIN;Acc:ZDB-GENE-030131-1144]	highland
tecpr2	tectonin beta-propeller repeat containing 2 [Source:ZFIN;Acc:ZDB-GENE-060503-358]	highland
tex10	testis expressed 10 [Source:ZFIN;Acc:ZDB-GENE-040426-2827]	highland
tmcc3	transmembrane and coiled-coil domain family 3 [Source:ZFIN;Acc:ZDB-GENE-030131-1811]	highland
tmem126a	transmembrane protein 126A [Source:ZFIN;Acc:ZDB-GENE-040426-1770]	highland
TMEM221	si:ch211-125m10.6 [Source:ZFIN;Acc:ZDB-GENE-120709-92]	highland
TMEM87A	zgc:162698 [Source:ZFIN;Acc:ZDB-GENE-041111-185]	highland
trabd	TraB domain containing [Source:ZFIN;Acc:ZDB-GENE-030131-1301]	highland
trappc2l	trafficking protein particle complex 2-like [Source:ZFIN;Acc:ZDB-GENE-040801-249]	highland
trim55a	tripartite motif containing 55a [Source:ZFIN;Acc:ZDB-GENE-040718-50]	highland
trim66	tripartite motif containing 66 [Source:ZFIN;Acc:ZDB-GENE-040724-145]	highland
tspan4b	tetraspanin 4b [Source:ZFIN;Acc:ZDB-GENE-070410-127]	highland
uba5	ubiquitin-like modifier activating enzyme 5 [Source:ZFIN;Acc:ZDB-GENE-031112-2]	highland
upk3b	uroplakin 3b [Source:ZFIN;Acc:ZDB-GENE-060526-348]	highland
vps37a	vacuolar protein sorting 37A [Source:ZFIN;Acc:ZDB-GENE-030131-8312]	highland
vps37c	vacuolar protein sorting 37 homolog C (S. cerevisiae) [Source:ZFIN;Acc:ZDB-GENE-061110-126]	highland
vwa1	von Willebrand factor A domain containing 1 [Source:ZFIN;Acc:ZDB-GENE-030131-5921]	highland
wbp4	WW domain binding protein 4 [Source:ZFIN;Acc:ZDB-GENE-050522-342]	highland
xrcc1	X-ray repair complementing defective repair in Chinese hamster cells 1 [Source:ZFIN;Acc:ZDB-GENE-040822-30]	highland
ZBTB22	zinc finger and BTB domain containing 22 [Source:HGNC Symbol;Acc:HGNC:13085]	highland
zbtb24	zinc finger and BTB domain containing 24 [Source:ZFIN;Acc:ZDB-GENE-081022-123]	highland
zbtb41	zinc finger and BTB domain containing 41 [Source:ZFIN;Acc:ZDB-GENE-130530-649]	highland
zcchc7	zinc finger, CCHC domain containing 7 [Source:ZFIN;Acc:ZDB-GENE-030102-2]	highland
zcrb1	zinc finger CCHC-type and RNA binding motif 1 [Source:ZFIN;Acc:ZDB-GENE-041210-114]	highland
zgc:100868	zgc:100868 [Source:ZFIN;Acc:ZDB-GENE-040801-33]	highland
zgc:162613	zgc:162613 [Source:ZFIN;Acc:ZDB-GENE-070410-89]	highland
zgc:171459	zgc:171459 [Source:ZFIN;Acc:ZDB-GENE-030131-2059]	highland
zgc:171731	zgc:171731 [Source:ZFIN;Acc:ZDB-GENE-071004-27]	highland
zgc:56576	zgc:56576 [Source:ZFIN;Acc:ZDB-GENE-040426-1082]	highland
znf106a	zinc finger protein 106a [Source:ZFIN;Acc:ZDB-GENE-040718-21]	highland
znf653	zinc finger protein 653 [Source:ZFIN;Acc:ZDB-GENE-071116-3]	highland
zufsp	zinc finger with UFM1-specific peptidase domain [Source:ZFIN;Acc:ZDB-GENE-070209-211]	highland
c19h1orf109	c19h1orf109 homolog (H. sapiens) [Source:ZFIN;Acc:ZDB-GENE-021219-1]	highland,subhighland
eif2ak2	eukaryotic translation initiation factor 2-alpha kinase 2 [Source:ZFIN;Acc:ZDB-GENE-080422-1]	highland,subhighland
gpm6ba	glycoprotein M6Ba [Source:ZFIN;Acc:ZDB-GENE-030710-9]	highland,subhighland
ighd	immunoglobulin heavy constant delta [Source:ZFIN;Acc:ZDB-GENE-040513-9]	highland,subhighland
irx2a	iroquois homeobox 2a [Source:ZFIN;Acc:ZDB-GENE-040426-1446]	highland,subhighland
mkrn4	makorin, ring finger protein, 4 [Source:ZFIN;Acc:ZDB-GENE-030131-5954]	highland,subhighland
PRAM1	si:ch73-40i7.2 [Source:ZFIN;Acc:ZDB-GENE-130530-921]	highland,subhighland
si:busm1-194e12.12	si:busm1-194e12.12 [Source:ZFIN;Acc:ZDB-GENE-030616-319]	highland,subhighland
si:ch211-114c12.2	si:ch211-114c12.2 [Source:ZFIN;Acc:ZDB-GENE-030131-8522]	highland,subhighland
si:ch211-137a8.4	si:ch211-137a8.4 [Source:ZFIN;Acc:ZDB-GENE-030131-3742]	highland,subhighland
si:ch211-227m13.1	si:ch211-227m13.1 [Source:ZFIN;Acc:ZDB-GENE-131121-45]	highland,subhighland
si:dkey-26c10.5	si:dkey-26c10.5 [Source:ZFIN;Acc:ZDB-GENE-060607-13]	highland,subhighland
casp3b	caspase 3, apoptosis-related cysteine peptidase b [Source:ZFIN;Acc:ZDB-GENE-070607-1]	subhighland
ctu2	cytosolic thiouridylase subunit 2 homolog (S. pombe) [Source:ZFIN;Acc:ZDB-GENE-040801-79]	subhighland
fancd2	Fanconi anemia, complementation group D2 [Source:ZFIN;Acc:ZDB-GENE-040116-5]	subhighland
gdpd3a	glycerophosphodiester phosphodiesterase domain containing 3a [Source:ZFIN;Acc:ZDB-GENE-040426-2279]	subhighland
hdac12	histone deacetylase 12 [Source:ZFIN;Acc:ZDB-GENE-131121-613]	subhighland
lpar6b	lysophosphatidic acid receptor 6b [Source:ZFIN;Acc:ZDB-GENE-110408-67]	subhighland
paqr7a	progestin and adipoQ receptor family member VII, a [Source:ZFIN;Acc:ZDB-GENE-070705-346]	subhighland
prg4b	proteoglycan 4b [Source:ZFIN;Acc:ZDB-GENE-041014-324]	subhighland
prrg1	proline rich Gla (G-carboxyglutamic acid) 1 [Source:ZFIN;Acc:ZDB-GENE-041010-20]	subhighland
rdh1	retinol dehydrogenase 1 [Source:ZFIN;Acc:ZDB-GENE-030912-15]	subhighland
sdr16c5b	short chain dehydrogenase/reductase family 16C, member 5b [Source:ZFIN;Acc:ZDB-GENE-040426-2861]	subhighland
SETDB2	SET domain, bifurcated 2 [Source:HGNC Symbol;Acc:HGNC:20263]	subhighland
smg1	SMG1 phosphatidylinositol 3-kinase-related kinase [Source:ZFIN;Acc:ZDB-GENE-061013-767]	subhighland
sppl2	signal peptide peptidase-like 2 [Source:ZFIN;Acc:ZDB-GENE-030131-4265]	subhighland
trove2	TROVE domain family, member 2 [Source:ZFIN;Acc:ZDB-GENE-051113-300]	subhighland
utp6	UTP6, small subunit (SSU) processome component, homolog (yeast) [Source:ZFIN;Acc:ZDB-GENE-040426-769]	subhighland
zbed4	zinc finger, BED-type containing 4 [Source:ZFIN;Acc:ZDB-GENE-041210-305]	subhighland
zgc:162297	zgc:162297 [Source:ZFIN;Acc:ZDB-GENE-070410-62]	subhighland
