# Supplementary material for: Genetic Adaptation of Schizothoracine Fish to the Phased Uplifting of the Qinghai–Tibetan Plateau
Source: G3 (Bethesda). 2017 Feb 14;7(4):1267–76. doi: 10.1534/g3.116.038406 (PMC5386875; doi:10.1534/g3.116.038406)
Supplement: Supplementary file 4 [file 1267TableS3.xlsx]

## Sheet: Suppl_table3
Table S3. GO categories with PSGs that in the highland species
Go Term	Go Term name	Symbol	Description
GO:0044459	plasma membrane part
		aqp1a.1	aquaporin 1a (Colton blood group), tandem duplicate 1 [Source:ZFIN;Acc:ZDB-GENE-030131-7764]
		ighd	immunoglobulin heavy constant delta [Source:ZFIN;Acc:ZDB-GENE-040513-9]
		cd63	CD63 molecule [Source:ZFIN;Acc:ZDB-GENE-030131-180]
		slc22a16	solute carrier family 22 (organic cation/carnitine transporter), member 16 [Source:ZFIN;Acc:ZDB-GENE-041001-166]
		ighv1-4	immunoglobulin heavy variable 1-4 [Source:ZFIN;Acc:ZDB-GENE-040514-1]
		tspan4b	tetraspanin 4b [Source:ZFIN;Acc:ZDB-GENE-070410-127]
		errfi1	ERBB receptor feedback inhibitor 1 [Source:ZFIN;Acc:ZDB-GENE-030131-6256]
		si:ch73-22o12.1	si:ch73-22o12.1 [Source:ZFIN;Acc:ZDB-GENE-110411-27]
		emp2	epithelial membrane protein 2 [Source:ZFIN;Acc:ZDB-GENE-040822-24]
		c9	complement component 9 [Source:ZFIN;Acc:ZDB-GENE-050522-442]
		p2rx5	purinergic receptor P2X, ligand-gated ion channel, 5 [Source:ZFIN;Acc:ZDB-GENE-030319-5]
		mpzl1l	myelin protein zero-like 1 like [Source:ZFIN;Acc:ZDB-GENE-050417-455]
		si:busm1-194e12.12	si:busm1-194e12.12 [Source:ZFIN;Acc:ZDB-GENE-030616-319]
GO:0048592	eye morphogenesis
		rpgrb	retinitis pigmentosa GTPase regulator b [Source:ZFIN;Acc:ZDB-GENE-081015-2]
		lum	lumican [Source:ZFIN;Acc:ZDB-GENE-040625-24]
		egr1	early growth response 1 [Source:ZFIN;Acc:ZDB-GENE-980526-320]
		irx2a	iroquois homeobox 2a [Source:ZFIN;Acc:ZDB-GENE-040426-1446]
		adgrv1	adhesion G protein-coupled receptor V1 [Source:ZFIN;Acc:ZDB-GENE-040624-6]
		kif22	kinesin family member 22 [Source:ZFIN;Acc:ZDB-GENE-080204-34]
GO:0031397	negative regulation of protein ubiquitination
		fbxo5	F-box protein 5 [Source:ZFIN;Acc:ZDB-GENE-030131-4027]
		n4bp1	nedd4 binding protein 1 [Source:ZFIN;Acc:ZDB-GENE-030131-5538]
GO:1903321	negative regulation of protein modification by small protein conjugation or removal
		fbxo5	F-box protein 5 [Source:ZFIN;Acc:ZDB-GENE-030131-4027]
		n4bp1	nedd4 binding protein 1 [Source:ZFIN;Acc:ZDB-GENE-030131-5538]
GO:0008217	regulation of blood pressure
		emp2	epithelial membrane protein 2 [Source:ZFIN;Acc:ZDB-GENE-040822-24]
		enpep	glutamyl aminopeptidase [Source:ZFIN;Acc:ZDB-GENE-050309-218]
GO:0034987	immunoglobulin receptor binding
		ighd	immunoglobulin heavy constant delta [Source:ZFIN;Acc:ZDB-GENE-040513-9]
		ighv1-4	immunoglobulin heavy variable 1-4 [Source:ZFIN;Acc:ZDB-GENE-040514-1]
GO:0006910	phagocytosis, recognition
		ighd	immunoglobulin heavy constant delta [Source:ZFIN;Acc:ZDB-GENE-040513-9]
		ighv1-4	immunoglobulin heavy variable 1-4 [Source:ZFIN;Acc:ZDB-GENE-040514-1]
GO:0008519	ammonium transmembrane transporter activity
		aqp1a.1	aquaporin 1a (Colton blood group), tandem duplicate 1 [Source:ZFIN;Acc:ZDB-GENE-030131-7764]
		slc22a16	solute carrier family 22 (organic cation/carnitine transporter), member 16 [Source:ZFIN;Acc:ZDB-GENE-041001-166]
GO:0042571	immunoglobulin complex, circulating
		ighd	immunoglobulin heavy constant delta [Source:ZFIN;Acc:ZDB-GENE-040513-9]
		ighv1-4	immunoglobulin heavy variable 1-4 [Source:ZFIN;Acc:ZDB-GENE-040514-1]
GO:0072669	tRNA-splicing ligase complex
		si:dkeyp-118h3.6	si:dkeyp-118h3.6 [Source:ZFIN;Acc:ZDB-GENE-050809-8]
		zgc:56576	zgc:56576 [Source:ZFIN;Acc:ZDB-GENE-040426-1082]
GO:0019814	immunoglobulin complex
		ighd	immunoglobulin heavy constant delta [Source:ZFIN;Acc:ZDB-GENE-040513-9]
		ighv1-4	immunoglobulin heavy variable 1-4 [Source:ZFIN;Acc:ZDB-GENE-040514-1]
GO:0090596	sensory organ morphogenesis
		rpgrb	retinitis pigmentosa GTPase regulator b [Source:ZFIN;Acc:ZDB-GENE-081015-2]
		lum	lumican [Source:ZFIN;Acc:ZDB-GENE-040625-24]
		egr1	early growth response 1 [Source:ZFIN;Acc:ZDB-GENE-980526-320]
		irx2a	iroquois homeobox 2a [Source:ZFIN;Acc:ZDB-GENE-040426-1446]
		adgrv1	adhesion G protein-coupled receptor V1 [Source:ZFIN;Acc:ZDB-GENE-040624-6]
		kif22	kinesin family member 22 [Source:ZFIN;Acc:ZDB-GENE-080204-34]
GO:0001654	eye development
		rpgrb	retinitis pigmentosa GTPase regulator b [Source:ZFIN;Acc:ZDB-GENE-081015-2]
		lum	lumican [Source:ZFIN;Acc:ZDB-GENE-040625-24]
		egr1	early growth response 1 [Source:ZFIN;Acc:ZDB-GENE-980526-320]
		irx2a	iroquois homeobox 2a [Source:ZFIN;Acc:ZDB-GENE-040426-1446]
		gnl2	guanine nucleotide binding protein-like 2 (nucleolar) [Source:ZFIN;Acc:ZDB-GENE-040426-2317]
		rbp4l	retinol binding protein 4, like [Source:ZFIN;Acc:ZDB-GENE-030131-7591]
		adgrv1	adhesion G protein-coupled receptor V1 [Source:ZFIN;Acc:ZDB-GENE-040624-6]
		kif22	kinesin family member 22 [Source:ZFIN;Acc:ZDB-GENE-080204-34]
GO:0033993	response to lipid
		ighd	immunoglobulin heavy constant delta [Source:ZFIN;Acc:ZDB-GENE-040513-9]
		ighv1-4	immunoglobulin heavy variable 1-4 [Source:ZFIN;Acc:ZDB-GENE-040514-1]
		nr1d2a	nuclear receptor subfamily 1, group D, member 2a [Source:ZFIN;Acc:ZDB-GENE-040504-1]
		c9	complement component 9 [Source:ZFIN;Acc:ZDB-GENE-050522-442]
		shpk	sedoheptulokinase [Source:ZFIN;Acc:ZDB-GENE-060526-357]
GO:0008037	cell recognition
		ighd	immunoglobulin heavy constant delta [Source:ZFIN;Acc:ZDB-GENE-040513-9]
		ighv1-4	immunoglobulin heavy variable 1-4 [Source:ZFIN;Acc:ZDB-GENE-040514-1]
		si:ch73-22o12.1	si:ch73-22o12.1 [Source:ZFIN;Acc:ZDB-GENE-110411-27]
GO:0048593	camera-type eye morphogenesis
		rpgrb	retinitis pigmentosa GTPase regulator b [Source:ZFIN;Acc:ZDB-GENE-081015-2]
		lum	lumican [Source:ZFIN;Acc:ZDB-GENE-040625-24]
		egr1	early growth response 1 [Source:ZFIN;Acc:ZDB-GENE-980526-320]
		irx2a	iroquois homeobox 2a [Source:ZFIN;Acc:ZDB-GENE-040426-1446]
GO:0032496	response to lipopolysaccharide
		ighd	immunoglobulin heavy constant delta [Source:ZFIN;Acc:ZDB-GENE-040513-9]
		ighv1-4	immunoglobulin heavy variable 1-4 [Source:ZFIN;Acc:ZDB-GENE-040514-1]
		shpk	sedoheptulokinase [Source:ZFIN;Acc:ZDB-GENE-060526-357]
GO:0002455	humoral immune response mediated by circulating immunoglobulin
		ighd	immunoglobulin heavy constant delta [Source:ZFIN;Acc:ZDB-GENE-040513-9]
		ighv1-4	immunoglobulin heavy variable 1-4 [Source:ZFIN;Acc:ZDB-GENE-040514-1]
GO:0006911	phagocytosis, engulfment
		ighd	immunoglobulin heavy constant delta [Source:ZFIN;Acc:ZDB-GENE-040513-9]
		ighv1-4	immunoglobulin heavy variable 1-4 [Source:ZFIN;Acc:ZDB-GENE-040514-1]
GO:0050871	positive regulation of B cell activation
		ighd	immunoglobulin heavy constant delta [Source:ZFIN;Acc:ZDB-GENE-040513-9]
		ighv1-4	immunoglobulin heavy variable 1-4 [Source:ZFIN;Acc:ZDB-GENE-040514-1]
GO:0050853	B cell receptor signaling pathway
		ighd	immunoglobulin heavy constant delta [Source:ZFIN;Acc:ZDB-GENE-040513-9]
		ighv1-4	immunoglobulin heavy variable 1-4 [Source:ZFIN;Acc:ZDB-GENE-040514-1]
GO:0050864	regulation of B cell activation
		ighd	immunoglobulin heavy constant delta [Source:ZFIN;Acc:ZDB-GENE-040513-9]
		ighv1-4	immunoglobulin heavy variable 1-4 [Source:ZFIN;Acc:ZDB-GENE-040514-1]
GO:0003823	antigen binding
		ighd	immunoglobulin heavy constant delta [Source:ZFIN;Acc:ZDB-GENE-040513-9]
		ighv1-4	immunoglobulin heavy variable 1-4 [Source:ZFIN;Acc:ZDB-GENE-040514-1]
GO:0006958	complement activation, classical pathway
		ighd	immunoglobulin heavy constant delta [Source:ZFIN;Acc:ZDB-GENE-040513-9]
		ighv1-4	immunoglobulin heavy variable 1-4 [Source:ZFIN;Acc:ZDB-GENE-040514-1]
GO:0050851	antigen receptor-mediated signaling pathway
		ighd	immunoglobulin heavy constant delta [Source:ZFIN;Acc:ZDB-GENE-040513-9]
		ighv1-4	immunoglobulin heavy variable 1-4 [Source:ZFIN;Acc:ZDB-GENE-040514-1]
GO:0010324	membrane invagination
		ighd	immunoglobulin heavy constant delta [Source:ZFIN;Acc:ZDB-GENE-040513-9]
		ighv1-4	immunoglobulin heavy variable 1-4 [Source:ZFIN;Acc:ZDB-GENE-040514-1]
GO:0098552	side of membrane
		ighd	immunoglobulin heavy constant delta [Source:ZFIN;Acc:ZDB-GENE-040513-9]
		ighv1-4	immunoglobulin heavy variable 1-4 [Source:ZFIN;Acc:ZDB-GENE-040514-1]
		errfi1	ERBB receptor feedback inhibitor 1 [Source:ZFIN;Acc:ZDB-GENE-030131-6256]
GO:0002429	immune response-activating cell surface receptor signaling pathway
		ighd	immunoglobulin heavy constant delta [Source:ZFIN;Acc:ZDB-GENE-040513-9]
		ighv1-4	immunoglobulin heavy variable 1-4 [Source:ZFIN;Acc:ZDB-GENE-040514-1]
GO:0002768	immune response-regulating cell surface receptor signaling pathway
		ighd	immunoglobulin heavy constant delta [Source:ZFIN;Acc:ZDB-GENE-040513-9]
		ighv1-4	immunoglobulin heavy variable 1-4 [Source:ZFIN;Acc:ZDB-GENE-040514-1]
GO:0050867	positive regulation of cell activation
		ighd	immunoglobulin heavy constant delta [Source:ZFIN;Acc:ZDB-GENE-040513-9]
		ighv1-4	immunoglobulin heavy variable 1-4 [Source:ZFIN;Acc:ZDB-GENE-040514-1]
GO:0002696	positive regulation of leukocyte activation
		ighd	immunoglobulin heavy constant delta [Source:ZFIN;Acc:ZDB-GENE-040513-9]
		ighv1-4	immunoglobulin heavy variable 1-4 [Source:ZFIN;Acc:ZDB-GENE-040514-1]
GO:0005540	hyaluronic acid binding
		cd44a	CD44 molecule (Indian blood group) a [Source:ZFIN;Acc:ZDB-GENE-110429-1]
		hapln4	hyaluronan and proteoglycan link protein 4 [Source:ZFIN;Acc:ZDB-GENE-060503-243]
GO:0006956	complement activation
		ighd	immunoglobulin heavy constant delta [Source:ZFIN;Acc:ZDB-GENE-040513-9]
		ighv1-4	immunoglobulin heavy variable 1-4 [Source:ZFIN;Acc:ZDB-GENE-040514-1]
GO:0051251	positive regulation of lymphocyte activation
		ighd	immunoglobulin heavy constant delta [Source:ZFIN;Acc:ZDB-GENE-040513-9]
		ighv1-4	immunoglobulin heavy variable 1-4 [Source:ZFIN;Acc:ZDB-GENE-040514-1]
GO:0002237	response to molecule of bacterial origin
		ighd	immunoglobulin heavy constant delta [Source:ZFIN;Acc:ZDB-GENE-040513-9]
		ighv1-4	immunoglobulin heavy variable 1-4 [Source:ZFIN;Acc:ZDB-GENE-040514-1]
		shpk	sedoheptulokinase [Source:ZFIN;Acc:ZDB-GENE-060526-357]
GO:0045321	leukocyte activation
		ighd	immunoglobulin heavy constant delta [Source:ZFIN;Acc:ZDB-GENE-040513-9]
		ighv1-4	immunoglobulin heavy variable 1-4 [Source:ZFIN;Acc:ZDB-GENE-040514-1]
		il7r	interleukin 7 receptor [Source:ZFIN;Acc:ZDB-GENE-080110-7]
		ndrg1a	N-myc downstream regulated 1a [Source:ZFIN;Acc:ZDB-GENE-030826-34]
GO:0005886	plasma membrane
		aqp1a.1	aquaporin 1a (Colton blood group), tandem duplicate 1 [Source:ZFIN;Acc:ZDB-GENE-030131-7764]
		ighd	immunoglobulin heavy constant delta [Source:ZFIN;Acc:ZDB-GENE-040513-9]
		cd63	CD63 molecule [Source:ZFIN;Acc:ZDB-GENE-030131-180]
		slc22a16	solute carrier family 22 (organic cation/carnitine transporter), member 16 [Source:ZFIN;Acc:ZDB-GENE-041001-166]
		ighv1-4	immunoglobulin heavy variable 1-4 [Source:ZFIN;Acc:ZDB-GENE-040514-1]
		tspan4b	tetraspanin 4b [Source:ZFIN;Acc:ZDB-GENE-070410-127]
		errfi1	ERBB receptor feedback inhibitor 1 [Source:ZFIN;Acc:ZDB-GENE-030131-6256]
		si:ch73-22o12.1	si:ch73-22o12.1 [Source:ZFIN;Acc:ZDB-GENE-110411-27]
		emp2	epithelial membrane protein 2 [Source:ZFIN;Acc:ZDB-GENE-040822-24]
		c9	complement component 9 [Source:ZFIN;Acc:ZDB-GENE-050522-442]
		p2rx5	purinergic receptor P2X, ligand-gated ion channel, 5 [Source:ZFIN;Acc:ZDB-GENE-030319-5]
		mpzl1l	myelin protein zero-like 1 like [Source:ZFIN;Acc:ZDB-GENE-050417-455]
		enpep	glutamyl aminopeptidase [Source:ZFIN;Acc:ZDB-GENE-050309-218]
		adgrv1	adhesion G protein-coupled receptor V1 [Source:ZFIN;Acc:ZDB-GENE-040624-6]
		si:busm1-194e12.12	si:busm1-194e12.12 [Source:ZFIN;Acc:ZDB-GENE-030616-319]
		snap29	synaptosomal-associated protein 29 [Source:ZFIN;Acc:ZDB-GENE-041111-226]
GO:0001756	somitogenesis
		rtf1	RTF1 homolog, Paf1/RNA polymerase II complex component [Source:ZFIN;Acc:ZDB-GENE-030131-6778]
		ldb3a	LIM domain binding 3a [Source:ZFIN;Acc:ZDB-GENE-040121-6]
		kif22	kinesin family member 22 [Source:ZFIN;Acc:ZDB-GENE-080204-34]
GO:0005138	interleukin-6 receptor binding
		il6	interleukin 6 (interferon, beta 2) [Source:ZFIN;Acc:ZDB-GENE-120509-1]
GO:1903513	endoplasmic reticulum to cytosol transport
		os9	osteosarcoma amplified 9, endoplasmic reticulum lectin [Source:ZFIN;Acc:ZDB-GENE-060929-32]
GO:0098535	de novo centriole assembly
		cep63	centrosomal protein 63 [Source:ZFIN;Acc:ZDB-GENE-040426-1154]
GO:0045576	mast cell activation
		ndrg1a	N-myc downstream regulated 1a [Source:ZFIN;Acc:ZDB-GENE-030826-34]
GO:0035671	enone reductase activity
		srd5a3	steroid 5 alpha-reductase 3 [Source:ZFIN;Acc:ZDB-GENE-030131-7915]
GO:0019441	tryptophan catabolic process to kynurenine
		afmid	arylformamidase [Source:ZFIN;Acc:ZDB-GENE-050417-166]
GO:0044306	neuron projection terminus
		nts	neurotensin [Source:ZFIN;Acc:ZDB-GENE-091204-433]
GO:0015816	glycine transport
		slc36a1	solute carrier family 36 (proton/amino acid symporter), member 1 [Source:ZFIN;Acc:ZDB-GENE-061117-1]
GO:0000012	single strand break repair
		xrcc1	X-ray repair complementing defective repair in Chinese hamster cells 1 [Source:ZFIN;Acc:ZDB-GENE-040822-30]
GO:0071222	cellular response to lipopolysaccharide
		shpk	sedoheptulokinase [Source:ZFIN;Acc:ZDB-GENE-060526-357]
GO:0003093	regulation of glomerular filtration
		emp2	epithelial membrane protein 2 [Source:ZFIN;Acc:ZDB-GENE-040822-24]
GO:0017178	diphthine-ammonia ligase activity
		dph6	diphthamine biosynthesis 6 [Source:ZFIN;Acc:ZDB-GENE-050227-15]
GO:0032287	peripheral nervous system myelin maintenance
		ndrg1a	N-myc downstream regulated 1a [Source:ZFIN;Acc:ZDB-GENE-030826-34]
GO:0004061	arylformamidase activity
		afmid	arylformamidase [Source:ZFIN;Acc:ZDB-GENE-050417-166]
GO:0072559	NLRP3 inflammasome complex
		zgc:171731	zgc:171731 [Source:ZFIN;Acc:ZDB-GENE-071004-27]
GO:0072557	IPAF inflammasome complex
		zgc:171731	zgc:171731 [Source:ZFIN;Acc:ZDB-GENE-071004-27]
GO:0003071	renal system process involved in regulation of systemic arterial blood pressure
		emp2	epithelial membrane protein 2 [Source:ZFIN;Acc:ZDB-GENE-040822-24]
GO:0022858	alanine transmembrane transporter activity
		slc36a1	solute carrier family 36 (proton/amino acid symporter), member 1 [Source:ZFIN;Acc:ZDB-GENE-061117-1]
GO:0061503	tRNA threonylcarbamoyladenosine dehydratase
		uba5	ubiquitin-like modifier activating enzyme 5 [Source:ZFIN;Acc:ZDB-GENE-031112-2]
GO:0016095	polyprenol catabolic process
		srd5a3	steroid 5 alpha-reductase 3 [Source:ZFIN;Acc:ZDB-GENE-030131-7915]
GO:0043679	axon terminus
		nts	neurotensin [Source:ZFIN;Acc:ZDB-GENE-091204-433]
GO:0016459	myosin complex
		cgnl1	cingulin-like 1 [Source:ZFIN;Acc:ZDB-GENE-071009-2]
GO:0032527	protein exit from endoplasmic reticulum
		os9	osteosarcoma amplified 9, endoplasmic reticulum lectin [Source:ZFIN;Acc:ZDB-GENE-060929-32]
GO:0098801	regulation of renal system process
		emp2	epithelial membrane protein 2 [Source:ZFIN;Acc:ZDB-GENE-040822-24]
GO:0071797	LUBAC complex
		si:dkey-181m9.8	si:dkey-181m9.8 [Source:ZFIN;Acc:ZDB-GENE-070912-399]
GO:0045604	regulation of epidermal cell differentiation
		errfi1	ERBB receptor feedback inhibitor 1 [Source:ZFIN;Acc:ZDB-GENE-030131-6256]
GO:0050655	dermatan sulfate proteoglycan metabolic process
		chst14	carbohydrate (N-acetylgalactosamine 4-0) sulfotransferase 14 [Source:ZFIN;Acc:ZDB-GENE-040401-3]
GO:0005833	hemoglobin complex
		HBZ	zgc:163057 [Source:ZFIN;Acc:ZDB-GENE-070410-131]
GO:0015187	glycine transmembrane transporter activity
		slc36a1	solute carrier family 36 (proton/amino acid symporter), member 1 [Source:ZFIN;Acc:ZDB-GENE-061117-1]
GO:0015180	L-alanine transmembrane transporter activity
		slc36a1	solute carrier family 36 (proton/amino acid symporter), member 1 [Source:ZFIN;Acc:ZDB-GENE-061117-1]
GO:0047751	cholestenone 5-alpha-reductase activity
		srd5a3	steroid 5 alpha-reductase 3 [Source:ZFIN;Acc:ZDB-GENE-030131-7915]
GO:0097169	AIM2 inflammasome complex
		zgc:171731	zgc:171731 [Source:ZFIN;Acc:ZDB-GENE-071004-27]
GO:0001977	renal system process involved in regulation of blood volume
		emp2	epithelial membrane protein 2 [Source:ZFIN;Acc:ZDB-GENE-040822-24]
GO:0005416	cation:amino acid symporter activity
		slc36a1	solute carrier family 36 (proton/amino acid symporter), member 1 [Source:ZFIN;Acc:ZDB-GENE-061117-1]
GO:0045682	regulation of epidermis development
		errfi1	ERBB receptor feedback inhibitor 1 [Source:ZFIN;Acc:ZDB-GENE-030131-6256]
GO:0070547	L-tyrosine aminotransferase activity
		tat	tyrosine aminotransferase [Source:ZFIN;Acc:ZDB-GENE-030131-1144]
GO:0043217	myelin maintenance
		ndrg1a	N-myc downstream regulated 1a [Source:ZFIN;Acc:ZDB-GENE-030826-34]
GO:0072046	establishment of planar polarity involved in nephron morphogenesis
		upk3b	uroplakin 3b [Source:ZFIN;Acc:ZDB-GENE-060526-348]
GO:0061504	cyclic threonylcarbamoyladenosine biosynthetic process
		uba5	ubiquitin-like modifier activating enzyme 5 [Source:ZFIN;Acc:ZDB-GENE-031112-2]
GO:0031466	Cul5-RING ubiquitin ligase complex
		rnf7	ring finger protein 7 [Source:ZFIN;Acc:ZDB-GENE-050220-12]
GO:0061702	inflammasome complex
		zgc:171731	zgc:171731 [Source:ZFIN;Acc:ZDB-GENE-071004-27]
GO:0071219	cellular response to molecule of bacterial origin
		shpk	sedoheptulokinase [Source:ZFIN;Acc:ZDB-GENE-060526-357]
GO:0071216	cellular response to biotic stimulus
		shpk	sedoheptulokinase [Source:ZFIN;Acc:ZDB-GENE-060526-357]
GO:0050290	sphingomyelin phosphodiesterase D activity
		smpd4	sphingomyelin phosphodiesterase 4 [Source:ZFIN;Acc:ZDB-GENE-040426-2672]
GO:0071566	UFM1 activating enzyme activity
		uba5	ubiquitin-like modifier activating enzyme 5 [Source:ZFIN;Acc:ZDB-GENE-031112-2]
GO:0051439	regulation of ubiquitin-protein ligase activity involved in mitotic cell cycle
		fbxo5	F-box protein 5 [Source:ZFIN;Acc:ZDB-GENE-030131-4027]
GO:0051436	negative regulation of ubiquitin-protein ligase activity involved in mitotic cell cycle
		fbxo5	F-box protein 5 [Source:ZFIN;Acc:ZDB-GENE-030131-4027]
GO:0030970	retrograde protein transport, ER to cytosol
		os9	osteosarcoma amplified 9, endoplasmic reticulum lectin [Source:ZFIN;Acc:ZDB-GENE-060929-32]
GO:0005280	hydrogen:amino acid symporter activity
		slc36a1	solute carrier family 36 (proton/amino acid symporter), member 1 [Source:ZFIN;Acc:ZDB-GENE-061117-1]
GO:0050277	sedoheptulokinase activity
		shpk	sedoheptulokinase [Source:ZFIN;Acc:ZDB-GENE-060526-357]
GO:0045616	regulation of keratinocyte differentiation
		errfi1	ERBB receptor feedback inhibitor 1 [Source:ZFIN;Acc:ZDB-GENE-030131-6256]
GO:0004838	L-tyrosine:2-oxoglutarate aminotransferase activity
		tat	tyrosine aminotransferase [Source:ZFIN;Acc:ZDB-GENE-030131-1144]
GO:0015193	L-proline transmembrane transporter activity
		slc36a1	solute carrier family 36 (proton/amino acid symporter), member 1 [Source:ZFIN;Acc:ZDB-GENE-061117-1]
GO:0060041	retina development in camera-type eye
		rpgrb	retinitis pigmentosa GTPase regulator b [Source:ZFIN;Acc:ZDB-GENE-081015-2]
		egr1	early growth response 1 [Source:ZFIN;Acc:ZDB-GENE-980526-320]
		irx2a	iroquois homeobox 2a [Source:ZFIN;Acc:ZDB-GENE-040426-1446]
		gnl2	guanine nucleotide binding protein-like 2 (nucleolar) [Source:ZFIN;Acc:ZDB-GENE-040426-2317]
		rbp4l	retinol binding protein 4, like [Source:ZFIN;Acc:ZDB-GENE-030131-7591]
GO:0031396	regulation of protein ubiquitination
		fbxo5	F-box protein 5 [Source:ZFIN;Acc:ZDB-GENE-030131-4027]
		n4bp1	nedd4 binding protein 1 [Source:ZFIN;Acc:ZDB-GENE-030131-5538]
GO:0005689	U12-type spliceosomal complex
		zcrb1	zinc finger CCHC-type and RNA binding motif 1 [Source:ZFIN;Acc:ZDB-GENE-041210-114]
		rnpc3	RNA-binding region (RNP1, RRM) containing 3 [Source:ZFIN;Acc:ZDB-GENE-060312-35]
GO:0009072	aromatic amino acid family metabolic process
		afmid	arylformamidase [Source:ZFIN;Acc:ZDB-GENE-050417-166]
		tat	tyrosine aminotransferase [Source:ZFIN;Acc:ZDB-GENE-030131-1144]
GO:0006959	humoral immune response
		ighd	immunoglobulin heavy constant delta [Source:ZFIN;Acc:ZDB-GENE-040513-9]
		ighv1-4	immunoglobulin heavy variable 1-4 [Source:ZFIN;Acc:ZDB-GENE-040514-1]
GO:0071944	cell periphery
		aqp1a.1	aquaporin 1a (Colton blood group), tandem duplicate 1 [Source:ZFIN;Acc:ZDB-GENE-030131-7764]
		ighd	immunoglobulin heavy constant delta [Source:ZFIN;Acc:ZDB-GENE-040513-9]
		cd63	CD63 molecule [Source:ZFIN;Acc:ZDB-GENE-030131-180]
		slc22a16	solute carrier family 22 (organic cation/carnitine transporter), member 16 [Source:ZFIN;Acc:ZDB-GENE-041001-166]
		ighv1-4	immunoglobulin heavy variable 1-4 [Source:ZFIN;Acc:ZDB-GENE-040514-1]
		tspan4b	tetraspanin 4b [Source:ZFIN;Acc:ZDB-GENE-070410-127]
		errfi1	ERBB receptor feedback inhibitor 1 [Source:ZFIN;Acc:ZDB-GENE-030131-6256]
		si:ch73-22o12.1	si:ch73-22o12.1 [Source:ZFIN;Acc:ZDB-GENE-110411-27]
		emp2	epithelial membrane protein 2 [Source:ZFIN;Acc:ZDB-GENE-040822-24]
		c9	complement component 9 [Source:ZFIN;Acc:ZDB-GENE-050522-442]
		p2rx5	purinergic receptor P2X, ligand-gated ion channel, 5 [Source:ZFIN;Acc:ZDB-GENE-030319-5]
		mpzl1l	myelin protein zero-like 1 like [Source:ZFIN;Acc:ZDB-GENE-050417-455]
		enpep	glutamyl aminopeptidase [Source:ZFIN;Acc:ZDB-GENE-050309-218]
		adgrv1	adhesion G protein-coupled receptor V1 [Source:ZFIN;Acc:ZDB-GENE-040624-6]
		si:busm1-194e12.12	si:busm1-194e12.12 [Source:ZFIN;Acc:ZDB-GENE-030616-319]
		snap29	synaptosomal-associated protein 29 [Source:ZFIN;Acc:ZDB-GENE-041111-226]
GO:0043010	camera-type eye development
		rpgrb	retinitis pigmentosa GTPase regulator b [Source:ZFIN;Acc:ZDB-GENE-081015-2]
		lum	lumican [Source:ZFIN;Acc:ZDB-GENE-040625-24]
		egr1	early growth response 1 [Source:ZFIN;Acc:ZDB-GENE-980526-320]
		irx2a	iroquois homeobox 2a [Source:ZFIN;Acc:ZDB-GENE-040426-1446]
		gnl2	guanine nucleotide binding protein-like 2 (nucleolar) [Source:ZFIN;Acc:ZDB-GENE-040426-2317]
		rbp4l	retinol binding protein 4, like [Source:ZFIN;Acc:ZDB-GENE-030131-7591]
GO:0005887	integral component of plasma membrane
		cd63	CD63 molecule [Source:ZFIN;Acc:ZDB-GENE-030131-180]
		slc22a16	solute carrier family 22 (organic cation/carnitine transporter), member 16 [Source:ZFIN;Acc:ZDB-GENE-041001-166]
		tspan4b	tetraspanin 4b [Source:ZFIN;Acc:ZDB-GENE-070410-127]
		si:ch73-22o12.1	si:ch73-22o12.1 [Source:ZFIN;Acc:ZDB-GENE-110411-27]
		c9	complement component 9 [Source:ZFIN;Acc:ZDB-GENE-050522-442]
		p2rx5	purinergic receptor P2X, ligand-gated ion channel, 5 [Source:ZFIN;Acc:ZDB-GENE-030319-5]
		mpzl1l	myelin protein zero-like 1 like [Source:ZFIN;Acc:ZDB-GENE-050417-455]
GO:0034483	heparan sulfate sulfotransferase activity
		chst14	carbohydrate (N-acetylgalactosamine 4-0) sulfotransferase 14 [Source:ZFIN;Acc:ZDB-GENE-040401-3]
		chst15	carbohydrate (N-acetylgalactosamine 4-sulfate 6-O) sulfotransferase 15 [Source:ZFIN;Acc:ZDB-GENE-131127-327]
GO:0018726	9-phenanthrol sulfotransferase activity
		chst14	carbohydrate (N-acetylgalactosamine 4-0) sulfotransferase 14 [Source:ZFIN;Acc:ZDB-GENE-040401-3]
		chst15	carbohydrate (N-acetylgalactosamine 4-sulfate 6-O) sulfotransferase 15 [Source:ZFIN;Acc:ZDB-GENE-131127-327]
GO:0018727	2-phenanthrol sulfotransferase activity
		chst14	carbohydrate (N-acetylgalactosamine 4-0) sulfotransferase 14 [Source:ZFIN;Acc:ZDB-GENE-040401-3]
		chst15	carbohydrate (N-acetylgalactosamine 4-sulfate 6-O) sulfotransferase 15 [Source:ZFIN;Acc:ZDB-GENE-131127-327]
GO:0018724	4-phenanthrol sulfotransferase activity
		chst14	carbohydrate (N-acetylgalactosamine 4-0) sulfotransferase 14 [Source:ZFIN;Acc:ZDB-GENE-040401-3]
		chst15	carbohydrate (N-acetylgalactosamine 4-sulfate 6-O) sulfotransferase 15 [Source:ZFIN;Acc:ZDB-GENE-131127-327]
GO:0018725	trans-3,4-dihydrodiolphenanthrene sulfotransferase activity
		chst14	carbohydrate (N-acetylgalactosamine 4-0) sulfotransferase 14 [Source:ZFIN;Acc:ZDB-GENE-040401-3]
		chst15	carbohydrate (N-acetylgalactosamine 4-sulfate 6-O) sulfotransferase 15 [Source:ZFIN;Acc:ZDB-GENE-131127-327]
GO:0018722	1-phenanthrol sulfotransferase activity
		chst14	carbohydrate (N-acetylgalactosamine 4-0) sulfotransferase 14 [Source:ZFIN;Acc:ZDB-GENE-040401-3]
		chst15	carbohydrate (N-acetylgalactosamine 4-sulfate 6-O) sulfotransferase 15 [Source:ZFIN;Acc:ZDB-GENE-131127-327]
GO:0018723	3-phenanthrol sulfotransferase activity
		chst14	carbohydrate (N-acetylgalactosamine 4-0) sulfotransferase 14 [Source:ZFIN;Acc:ZDB-GENE-040401-3]
		chst15	carbohydrate (N-acetylgalactosamine 4-sulfate 6-O) sulfotransferase 15 [Source:ZFIN;Acc:ZDB-GENE-131127-327]
GO:0018721	trans-9R,10R-dihydrodiolphenanthrene sulfotransferase activity
		chst14	carbohydrate (N-acetylgalactosamine 4-0) sulfotransferase 14 [Source:ZFIN;Acc:ZDB-GENE-040401-3]
		chst15	carbohydrate (N-acetylgalactosamine 4-sulfate 6-O) sulfotransferase 15 [Source:ZFIN;Acc:ZDB-GENE-131127-327]
GO:0017095	heparan sulfate 6-O-sulfotransferase activity
		chst14	carbohydrate (N-acetylgalactosamine 4-0) sulfotransferase 14 [Source:ZFIN;Acc:ZDB-GENE-040401-3]
		chst15	carbohydrate (N-acetylgalactosamine 4-sulfate 6-O) sulfotransferase 15 [Source:ZFIN;Acc:ZDB-GENE-131127-327]
GO:0004394	heparan sulfate 2-O-sulfotransferase activity
		chst14	carbohydrate (N-acetylgalactosamine 4-0) sulfotransferase 14 [Source:ZFIN;Acc:ZDB-GENE-040401-3]
		chst15	carbohydrate (N-acetylgalactosamine 4-sulfate 6-O) sulfotransferase 15 [Source:ZFIN;Acc:ZDB-GENE-131127-327]
GO:0004027	alcohol sulfotransferase activity
		chst14	carbohydrate (N-acetylgalactosamine 4-0) sulfotransferase 14 [Source:ZFIN;Acc:ZDB-GENE-040401-3]
		chst15	carbohydrate (N-acetylgalactosamine 4-sulfate 6-O) sulfotransferase 15 [Source:ZFIN;Acc:ZDB-GENE-131127-327]
GO:0050698	proteoglycan sulfotransferase activity
		chst14	carbohydrate (N-acetylgalactosamine 4-0) sulfotransferase 14 [Source:ZFIN;Acc:ZDB-GENE-040401-3]
		chst15	carbohydrate (N-acetylgalactosamine 4-sulfate 6-O) sulfotransferase 15 [Source:ZFIN;Acc:ZDB-GENE-131127-327]
GO:0001537	N-acetylgalactosamine 4-O-sulfotransferase activity
		chst14	carbohydrate (N-acetylgalactosamine 4-0) sulfotransferase 14 [Source:ZFIN;Acc:ZDB-GENE-040401-3]
		chst15	carbohydrate (N-acetylgalactosamine 4-sulfate 6-O) sulfotransferase 15 [Source:ZFIN;Acc:ZDB-GENE-131127-327]
GO:0001517	N-acetylglucosamine 6-O-sulfotransferase activity
		chst14	carbohydrate (N-acetylgalactosamine 4-0) sulfotransferase 14 [Source:ZFIN;Acc:ZDB-GENE-040401-3]
		chst15	carbohydrate (N-acetylgalactosamine 4-sulfate 6-O) sulfotransferase 15 [Source:ZFIN;Acc:ZDB-GENE-131127-327]
GO:0051249	regulation of lymphocyte activation
		ighd	immunoglobulin heavy constant delta [Source:ZFIN;Acc:ZDB-GENE-040513-9]
		ighv1-4	immunoglobulin heavy variable 1-4 [Source:ZFIN;Acc:ZDB-GENE-040514-1]
GO:0016232	HNK-1 sulfotransferase activity
		chst14	carbohydrate (N-acetylgalactosamine 4-0) sulfotransferase 14 [Source:ZFIN;Acc:ZDB-GENE-040401-3]
		chst15	carbohydrate (N-acetylgalactosamine 4-sulfate 6-O) sulfotransferase 15 [Source:ZFIN;Acc:ZDB-GENE-131127-327]
GO:0034930	1-hydroxypyrene sulfotransferase activity
		chst14	carbohydrate (N-acetylgalactosamine 4-0) sulfotransferase 14 [Source:ZFIN;Acc:ZDB-GENE-040401-3]
		chst15	carbohydrate (N-acetylgalactosamine 4-sulfate 6-O) sulfotransferase 15 [Source:ZFIN;Acc:ZDB-GENE-131127-327]
GO:0080131	hydroxyjasmonate sulfotransferase activity
		chst14	carbohydrate (N-acetylgalactosamine 4-0) sulfotransferase 14 [Source:ZFIN;Acc:ZDB-GENE-040401-3]
		chst15	carbohydrate (N-acetylgalactosamine 4-sulfate 6-O) sulfotransferase 15 [Source:ZFIN;Acc:ZDB-GENE-131127-327]
GO:0003774	motor activity
		cgnl1	cingulin-like 1 [Source:ZFIN;Acc:ZDB-GENE-071009-2]
		kif22	kinesin family member 22 [Source:ZFIN;Acc:ZDB-GENE-080204-34]
GO:0002694	regulation of leukocyte activation
		ighd	immunoglobulin heavy constant delta [Source:ZFIN;Acc:ZDB-GENE-040513-9]
		ighv1-4	immunoglobulin heavy variable 1-4 [Source:ZFIN;Acc:ZDB-GENE-040514-1]
GO:0050694	galactose 3-O-sulfotransferase activity
		chst14	carbohydrate (N-acetylgalactosamine 4-0) sulfotransferase 14 [Source:ZFIN;Acc:ZDB-GENE-040401-3]
		chst15	carbohydrate (N-acetylgalactosamine 4-sulfate 6-O) sulfotransferase 15 [Source:ZFIN;Acc:ZDB-GENE-131127-327]
GO:0051922	cholesterol sulfotransferase activity
		chst14	carbohydrate (N-acetylgalactosamine 4-0) sulfotransferase 14 [Source:ZFIN;Acc:ZDB-GENE-040401-3]
		chst15	carbohydrate (N-acetylgalactosamine 4-sulfate 6-O) sulfotransferase 15 [Source:ZFIN;Acc:ZDB-GENE-131127-327]
GO:0019111	phenanthrol sulfotransferase activity
		chst14	carbohydrate (N-acetylgalactosamine 4-0) sulfotransferase 14 [Source:ZFIN;Acc:ZDB-GENE-040401-3]
		chst15	carbohydrate (N-acetylgalactosamine 4-sulfate 6-O) sulfotransferase 15 [Source:ZFIN;Acc:ZDB-GENE-131127-327]
GO:0001775	cell activation
		ighd	immunoglobulin heavy constant delta [Source:ZFIN;Acc:ZDB-GENE-040513-9]
		ighv1-4	immunoglobulin heavy variable 1-4 [Source:ZFIN;Acc:ZDB-GENE-040514-1]
		il7r	interleukin 7 receptor [Source:ZFIN;Acc:ZDB-GENE-080110-7]
		ndrg1a	N-myc downstream regulated 1a [Source:ZFIN;Acc:ZDB-GENE-030826-34]
GO:0035282	segmentation
		rtf1	RTF1 homolog, Paf1/RNA polymerase II complex component [Source:ZFIN;Acc:ZDB-GENE-030131-6778]
		ldb3a	LIM domain binding 3a [Source:ZFIN;Acc:ZDB-GENE-040121-6]
		kif22	kinesin family member 22 [Source:ZFIN;Acc:ZDB-GENE-080204-34]
GO:0016021	integral component of membrane
		slc22a15	solute carrier family 22, member 15 [Source:ZFIN;Acc:ZDB-GENE-070928-5]
		aqp1a.1	aquaporin 1a (Colton blood group), tandem duplicate 1 [Source:ZFIN;Acc:ZDB-GENE-030131-7764]
		ighd	immunoglobulin heavy constant delta [Source:ZFIN;Acc:ZDB-GENE-040513-9]
		pllp	plasmolipin [Source:ZFIN;Acc:ZDB-GENE-050419-195]
		cd63	CD63 molecule [Source:ZFIN;Acc:ZDB-GENE-030131-180]
		si:ch211-132g1.3	si:ch211-132g1.3 [Source:ZFIN;Acc:ZDB-GENE-090312-148]
		cd44a	CD44 molecule (Indian blood group) a [Source:ZFIN;Acc:ZDB-GENE-110429-1]
		os9	osteosarcoma amplified 9, endoplasmic reticulum lectin [Source:ZFIN;Acc:ZDB-GENE-060929-32]
		slc22a16	solute carrier family 22 (organic cation/carnitine transporter), member 16 [Source:ZFIN;Acc:ZDB-GENE-041001-166]
		zgc:162613	zgc:162613 [Source:ZFIN;Acc:ZDB-GENE-070410-89]
		ighv1-4	immunoglobulin heavy variable 1-4 [Source:ZFIN;Acc:ZDB-GENE-040514-1]
		tspan4b	tetraspanin 4b [Source:ZFIN;Acc:ZDB-GENE-070410-127]
		PYURF	zgc:162634 [Source:ZFIN;Acc:ZDB-GENE-050506-109]
		si:ch73-22o12.1	si:ch73-22o12.1 [Source:ZFIN;Acc:ZDB-GENE-110411-27]
		emp2	epithelial membrane protein 2 [Source:ZFIN;Acc:ZDB-GENE-040822-24]
		glmp	glycosylated lysosomal membrane protein [Source:ZFIN;Acc:ZDB-GENE-040912-142]
		bet1	Bet1 golgi vesicular membrane trafficking protein [Source:ZFIN;Acc:ZDB-GENE-040625-3]
		tmem126a	transmembrane protein 126A [Source:ZFIN;Acc:ZDB-GENE-040426-1770]
		c9	complement component 9 [Source:ZFIN;Acc:ZDB-GENE-050522-442]
		perp	PERP, TP53 apoptosis effector [Source:ZFIN;Acc:ZDB-GENE-050104-1]
		il7r	interleukin 7 receptor [Source:ZFIN;Acc:ZDB-GENE-080110-7]
		st3gal8	ST3 beta-galactoside alpha-2,3-sialyltransferase 8 [Source:ZFIN;Acc:ZDB-GENE-050417-286]
		si:dkeyp-73b11.8	si:dkeyp-73b11.8 [Source:ZFIN;Acc:ZDB-GENE-131120-176]
		si:dkey-26c10.5	si:dkey-26c10.5 [Source:ZFIN;Acc:ZDB-GENE-060607-13]
		tex10	testis expressed 10 [Source:ZFIN;Acc:ZDB-GENE-040426-2827]
		chst14	carbohydrate (N-acetylgalactosamine 4-0) sulfotransferase 14 [Source:ZFIN;Acc:ZDB-GENE-040401-3]
		bcam	basal cell adhesion molecule (Lutheran blood group) [Source:ZFIN;Acc:ZDB-GENE-060929-620]
		si:ch211-227m13.1	si:ch211-227m13.1 [Source:ZFIN;Acc:ZDB-GENE-131121-45]
		p2rx5	purinergic receptor P2X, ligand-gated ion channel, 5 [Source:ZFIN;Acc:ZDB-GENE-030319-5]
		chst15	carbohydrate (N-acetylgalactosamine 4-sulfate 6-O) sulfotransferase 15 [Source:ZFIN;Acc:ZDB-GENE-131127-327]
		smpd4	sphingomyelin phosphodiesterase 4 [Source:ZFIN;Acc:ZDB-GENE-040426-2672]
		mpzl1l	myelin protein zero-like 1 like [Source:ZFIN;Acc:ZDB-GENE-050417-455]
		upk3b	uroplakin 3b [Source:ZFIN;Acc:ZDB-GENE-060526-348]
		enpep	glutamyl aminopeptidase [Source:ZFIN;Acc:ZDB-GENE-050309-218]
		ptger2b	prostaglandin E receptor 2b (subtype EP2) [Source:ZFIN;Acc:ZDB-GENE-040724-267]
		TMEM221	si:ch211-125m10.6 [Source:ZFIN;Acc:ZDB-GENE-120709-92]
		adgrv1	adhesion G protein-coupled receptor V1 [Source:ZFIN;Acc:ZDB-GENE-040624-6]
		gpm6ba	glycoprotein M6Ba [Source:ZFIN;Acc:ZDB-GENE-030710-9]
		slc36a1	solute carrier family 36 (proton/amino acid symporter), member 1 [Source:ZFIN;Acc:ZDB-GENE-061117-1]
		mtch2	mitochondrial carrier homolog 2 [Source:ZFIN;Acc:ZDB-GENE-991008-9]
		si:ch73-248e21.5	si:ch73-248e21.5 [Source:ZFIN;Acc:ZDB-GENE-120215-255]
		fam151b	family with sequence similarity 151, member B [Source:ZFIN;Acc:ZDB-GENE-040801-38]
		si:busm1-194e12.12	si:busm1-194e12.12 [Source:ZFIN;Acc:ZDB-GENE-030616-319]
		srd5a3	steroid 5 alpha-reductase 3 [Source:ZFIN;Acc:ZDB-GENE-030131-7915]
		TMEM87A	zgc:162698 [Source:ZFIN;Acc:ZDB-GENE-041111-185]
		si:ch211-183d21.1	si:ch211-183d21.1 [Source:ZFIN;Acc:ZDB-GENE-030131-8516]
		nemp1	nuclear envelope integral membrane protein 1 [Source:ZFIN;Acc:ZDB-GENE-090313-182]
		si:dkey-208k22.3	si:dkey-208k22.3 [Source:ZFIN;Acc:ZDB-GENE-070912-432]
		tmcc3	transmembrane and coiled-coil domain family 3 [Source:ZFIN;Acc:ZDB-GENE-030131-1811]
		si:dkeyp-51f12.2	si:dkeyp-51f12.2 [Source:ZFIN;Acc:ZDB-GENE-070705-546]
		lamp2	lysosomal-associated membrane protein 2 [Source:ZFIN;Acc:ZDB-GENE-030729-9]
		apoob	apolipoprotein O, b [Source:ZFIN;Acc:ZDB-GENE-041001-40]
GO:1903320	regulation of protein modification by small protein conjugation or removal
		fbxo5	F-box protein 5 [Source:ZFIN;Acc:ZDB-GENE-030131-4027]
		n4bp1	nedd4 binding protein 1 [Source:ZFIN;Acc:ZDB-GENE-030131-5538]
GO:0009897	external side of plasma membrane
		ighd	immunoglobulin heavy constant delta [Source:ZFIN;Acc:ZDB-GENE-040513-9]
		ighv1-4	immunoglobulin heavy variable 1-4 [Source:ZFIN;Acc:ZDB-GENE-040514-1]
GO:0050865	regulation of cell activation
		ighd	immunoglobulin heavy constant delta [Source:ZFIN;Acc:ZDB-GENE-040513-9]
		ighv1-4	immunoglobulin heavy variable 1-4 [Source:ZFIN;Acc:ZDB-GENE-040514-1]
GO:0016064	immunoglobulin mediated immune response
		ighd	immunoglobulin heavy constant delta [Source:ZFIN;Acc:ZDB-GENE-040513-9]
		ighv1-4	immunoglobulin heavy variable 1-4 [Source:ZFIN;Acc:ZDB-GENE-040514-1]
GO:1901618	organic hydroxy compound transmembrane transporter activity
		aqp1a.1	aquaporin 1a (Colton blood group), tandem duplicate 1 [Source:ZFIN;Acc:ZDB-GENE-030131-7764]
		slc22a16	solute carrier family 22 (organic cation/carnitine transporter), member 16 [Source:ZFIN;Acc:ZDB-GENE-041001-166]
GO:0019724	B cell mediated immunity
		ighd	immunoglobulin heavy constant delta [Source:ZFIN;Acc:ZDB-GENE-040513-9]
		ighv1-4	immunoglobulin heavy variable 1-4 [Source:ZFIN;Acc:ZDB-GENE-040514-1]
GO:0044425	membrane part
		slc22a15	solute carrier family 22, member 15 [Source:ZFIN;Acc:ZDB-GENE-070928-5]
		aqp1a.1	aquaporin 1a (Colton blood group), tandem duplicate 1 [Source:ZFIN;Acc:ZDB-GENE-030131-7764]
		ighd	immunoglobulin heavy constant delta [Source:ZFIN;Acc:ZDB-GENE-040513-9]
		pllp	plasmolipin [Source:ZFIN;Acc:ZDB-GENE-050419-195]
		cd63	CD63 molecule [Source:ZFIN;Acc:ZDB-GENE-030131-180]
		si:ch211-132g1.3	si:ch211-132g1.3 [Source:ZFIN;Acc:ZDB-GENE-090312-148]
		cd44a	CD44 molecule (Indian blood group) a [Source:ZFIN;Acc:ZDB-GENE-110429-1]
		os9	osteosarcoma amplified 9, endoplasmic reticulum lectin [Source:ZFIN;Acc:ZDB-GENE-060929-32]
		slc22a16	solute carrier family 22 (organic cation/carnitine transporter), member 16 [Source:ZFIN;Acc:ZDB-GENE-041001-166]
		zgc:162613	zgc:162613 [Source:ZFIN;Acc:ZDB-GENE-070410-89]
		ighv1-4	immunoglobulin heavy variable 1-4 [Source:ZFIN;Acc:ZDB-GENE-040514-1]
		tspan4b	tetraspanin 4b [Source:ZFIN;Acc:ZDB-GENE-070410-127]
		PYURF	zgc:162634 [Source:ZFIN;Acc:ZDB-GENE-050506-109]
		errfi1	ERBB receptor feedback inhibitor 1 [Source:ZFIN;Acc:ZDB-GENE-030131-6256]
		si:ch73-22o12.1	si:ch73-22o12.1 [Source:ZFIN;Acc:ZDB-GENE-110411-27]
		emp2	epithelial membrane protein 2 [Source:ZFIN;Acc:ZDB-GENE-040822-24]
		glmp	glycosylated lysosomal membrane protein [Source:ZFIN;Acc:ZDB-GENE-040912-142]
		bet1	Bet1 golgi vesicular membrane trafficking protein [Source:ZFIN;Acc:ZDB-GENE-040625-3]
		tmem126a	transmembrane protein 126A [Source:ZFIN;Acc:ZDB-GENE-040426-1770]
		c9	complement component 9 [Source:ZFIN;Acc:ZDB-GENE-050522-442]
		perp	PERP, TP53 apoptosis effector [Source:ZFIN;Acc:ZDB-GENE-050104-1]
		il7r	interleukin 7 receptor [Source:ZFIN;Acc:ZDB-GENE-080110-7]
		st3gal8	ST3 beta-galactoside alpha-2,3-sialyltransferase 8 [Source:ZFIN;Acc:ZDB-GENE-050417-286]
		immp1l	inner mitochondrial membrane peptidase subunit 1 [Source:ZFIN;Acc:ZDB-GENE-070522-4]
		si:dkeyp-73b11.8	si:dkeyp-73b11.8 [Source:ZFIN;Acc:ZDB-GENE-131120-176]
		si:dkey-26c10.5	si:dkey-26c10.5 [Source:ZFIN;Acc:ZDB-GENE-060607-13]
		tex10	testis expressed 10 [Source:ZFIN;Acc:ZDB-GENE-040426-2827]
		chst14	carbohydrate (N-acetylgalactosamine 4-0) sulfotransferase 14 [Source:ZFIN;Acc:ZDB-GENE-040401-3]
		bcam	basal cell adhesion molecule (Lutheran blood group) [Source:ZFIN;Acc:ZDB-GENE-060929-620]
		si:ch211-227m13.1	si:ch211-227m13.1 [Source:ZFIN;Acc:ZDB-GENE-131121-45]
		p2rx5	purinergic receptor P2X, ligand-gated ion channel, 5 [Source:ZFIN;Acc:ZDB-GENE-030319-5]
		chst15	carbohydrate (N-acetylgalactosamine 4-sulfate 6-O) sulfotransferase 15 [Source:ZFIN;Acc:ZDB-GENE-131127-327]
		smpd4	sphingomyelin phosphodiesterase 4 [Source:ZFIN;Acc:ZDB-GENE-040426-2672]
		mpzl1l	myelin protein zero-like 1 like [Source:ZFIN;Acc:ZDB-GENE-050417-455]
		upk3b	uroplakin 3b [Source:ZFIN;Acc:ZDB-GENE-060526-348]
		enpep	glutamyl aminopeptidase [Source:ZFIN;Acc:ZDB-GENE-050309-218]
		ptger2b	prostaglandin E receptor 2b (subtype EP2) [Source:ZFIN;Acc:ZDB-GENE-040724-267]
		TMEM221	si:ch211-125m10.6 [Source:ZFIN;Acc:ZDB-GENE-120709-92]
		adgrv1	adhesion G protein-coupled receptor V1 [Source:ZFIN;Acc:ZDB-GENE-040624-6]
		gpm6ba	glycoprotein M6Ba [Source:ZFIN;Acc:ZDB-GENE-030710-9]
		fkbpl	FK506 binding protein like [Source:ZFIN;Acc:ZDB-GENE-030131-4744]
		slc36a1	solute carrier family 36 (proton/amino acid symporter), member 1 [Source:ZFIN;Acc:ZDB-GENE-061117-1]
		mtch2	mitochondrial carrier homolog 2 [Source:ZFIN;Acc:ZDB-GENE-991008-9]
		si:ch73-248e21.5	si:ch73-248e21.5 [Source:ZFIN;Acc:ZDB-GENE-120215-255]
		fam151b	family with sequence similarity 151, member B [Source:ZFIN;Acc:ZDB-GENE-040801-38]
		si:busm1-194e12.12	si:busm1-194e12.12 [Source:ZFIN;Acc:ZDB-GENE-030616-319]
		snap29	synaptosomal-associated protein 29 [Source:ZFIN;Acc:ZDB-GENE-041111-226]
		srd5a3	steroid 5 alpha-reductase 3 [Source:ZFIN;Acc:ZDB-GENE-030131-7915]
		TMEM87A	zgc:162698 [Source:ZFIN;Acc:ZDB-GENE-041111-185]
		si:ch211-183d21.1	si:ch211-183d21.1 [Source:ZFIN;Acc:ZDB-GENE-030131-8516]
		nemp1	nuclear envelope integral membrane protein 1 [Source:ZFIN;Acc:ZDB-GENE-090313-182]
		si:dkey-208k22.3	si:dkey-208k22.3 [Source:ZFIN;Acc:ZDB-GENE-070912-432]
		tmcc3	transmembrane and coiled-coil domain family 3 [Source:ZFIN;Acc:ZDB-GENE-030131-1811]
		si:dkeyp-51f12.2	si:dkeyp-51f12.2 [Source:ZFIN;Acc:ZDB-GENE-070705-546]
		lamp2	lysosomal-associated membrane protein 2 [Source:ZFIN;Acc:ZDB-GENE-030729-9]
		apoob	apolipoprotein O, b [Source:ZFIN;Acc:ZDB-GENE-041001-40]
GO:0031224	intrinsic component of membrane
		slc22a15	solute carrier family 22, member 15 [Source:ZFIN;Acc:ZDB-GENE-070928-5]
		aqp1a.1	aquaporin 1a (Colton blood group), tandem duplicate 1 [Source:ZFIN;Acc:ZDB-GENE-030131-7764]
		ighd	immunoglobulin heavy constant delta [Source:ZFIN;Acc:ZDB-GENE-040513-9]
		pllp	plasmolipin [Source:ZFIN;Acc:ZDB-GENE-050419-195]
		cd63	CD63 molecule [Source:ZFIN;Acc:ZDB-GENE-030131-180]
		si:ch211-132g1.3	si:ch211-132g1.3 [Source:ZFIN;Acc:ZDB-GENE-090312-148]
		cd44a	CD44 molecule (Indian blood group) a [Source:ZFIN;Acc:ZDB-GENE-110429-1]
		os9	osteosarcoma amplified 9, endoplasmic reticulum lectin [Source:ZFIN;Acc:ZDB-GENE-060929-32]
		slc22a16	solute carrier family 22 (organic cation/carnitine transporter), member 16 [Source:ZFIN;Acc:ZDB-GENE-041001-166]
		zgc:162613	zgc:162613 [Source:ZFIN;Acc:ZDB-GENE-070410-89]
		ighv1-4	immunoglobulin heavy variable 1-4 [Source:ZFIN;Acc:ZDB-GENE-040514-1]
		tspan4b	tetraspanin 4b [Source:ZFIN;Acc:ZDB-GENE-070410-127]
		PYURF	zgc:162634 [Source:ZFIN;Acc:ZDB-GENE-050506-109]
		si:ch73-22o12.1	si:ch73-22o12.1 [Source:ZFIN;Acc:ZDB-GENE-110411-27]
		emp2	epithelial membrane protein 2 [Source:ZFIN;Acc:ZDB-GENE-040822-24]
		glmp	glycosylated lysosomal membrane protein [Source:ZFIN;Acc:ZDB-GENE-040912-142]
		bet1	Bet1 golgi vesicular membrane trafficking protein [Source:ZFIN;Acc:ZDB-GENE-040625-3]
		tmem126a	transmembrane protein 126A [Source:ZFIN;Acc:ZDB-GENE-040426-1770]
		c9	complement component 9 [Source:ZFIN;Acc:ZDB-GENE-050522-442]
		perp	PERP, TP53 apoptosis effector [Source:ZFIN;Acc:ZDB-GENE-050104-1]
		il7r	interleukin 7 receptor [Source:ZFIN;Acc:ZDB-GENE-080110-7]
		st3gal8	ST3 beta-galactoside alpha-2,3-sialyltransferase 8 [Source:ZFIN;Acc:ZDB-GENE-050417-286]
		si:dkeyp-73b11.8	si:dkeyp-73b11.8 [Source:ZFIN;Acc:ZDB-GENE-131120-176]
		si:dkey-26c10.5	si:dkey-26c10.5 [Source:ZFIN;Acc:ZDB-GENE-060607-13]
		tex10	testis expressed 10 [Source:ZFIN;Acc:ZDB-GENE-040426-2827]
		chst14	carbohydrate (N-acetylgalactosamine 4-0) sulfotransferase 14 [Source:ZFIN;Acc:ZDB-GENE-040401-3]
		bcam	basal cell adhesion molecule (Lutheran blood group) [Source:ZFIN;Acc:ZDB-GENE-060929-620]
		si:ch211-227m13.1	si:ch211-227m13.1 [Source:ZFIN;Acc:ZDB-GENE-131121-45]
		p2rx5	purinergic receptor P2X, ligand-gated ion channel, 5 [Source:ZFIN;Acc:ZDB-GENE-030319-5]
		chst15	carbohydrate (N-acetylgalactosamine 4-sulfate 6-O) sulfotransferase 15 [Source:ZFIN;Acc:ZDB-GENE-131127-327]
		smpd4	sphingomyelin phosphodiesterase 4 [Source:ZFIN;Acc:ZDB-GENE-040426-2672]
		mpzl1l	myelin protein zero-like 1 like [Source:ZFIN;Acc:ZDB-GENE-050417-455]
		upk3b	uroplakin 3b [Source:ZFIN;Acc:ZDB-GENE-060526-348]
		enpep	glutamyl aminopeptidase [Source:ZFIN;Acc:ZDB-GENE-050309-218]
		ptger2b	prostaglandin E receptor 2b (subtype EP2) [Source:ZFIN;Acc:ZDB-GENE-040724-267]
		TMEM221	si:ch211-125m10.6 [Source:ZFIN;Acc:ZDB-GENE-120709-92]
		adgrv1	adhesion G protein-coupled receptor V1 [Source:ZFIN;Acc:ZDB-GENE-040624-6]
		gpm6ba	glycoprotein M6Ba [Source:ZFIN;Acc:ZDB-GENE-030710-9]
		slc36a1	solute carrier family 36 (proton/amino acid symporter), member 1 [Source:ZFIN;Acc:ZDB-GENE-061117-1]
		mtch2	mitochondrial carrier homolog 2 [Source:ZFIN;Acc:ZDB-GENE-991008-9]
		si:ch73-248e21.5	si:ch73-248e21.5 [Source:ZFIN;Acc:ZDB-GENE-120215-255]
		fam151b	family with sequence similarity 151, member B [Source:ZFIN;Acc:ZDB-GENE-040801-38]
		si:busm1-194e12.12	si:busm1-194e12.12 [Source:ZFIN;Acc:ZDB-GENE-030616-319]
		srd5a3	steroid 5 alpha-reductase 3 [Source:ZFIN;Acc:ZDB-GENE-030131-7915]
		TMEM87A	zgc:162698 [Source:ZFIN;Acc:ZDB-GENE-041111-185]
		si:ch211-183d21.1	si:ch211-183d21.1 [Source:ZFIN;Acc:ZDB-GENE-030131-8516]
		nemp1	nuclear envelope integral membrane protein 1 [Source:ZFIN;Acc:ZDB-GENE-090313-182]
		si:dkey-208k22.3	si:dkey-208k22.3 [Source:ZFIN;Acc:ZDB-GENE-070912-432]
		tmcc3	transmembrane and coiled-coil domain family 3 [Source:ZFIN;Acc:ZDB-GENE-030131-1811]
		si:dkeyp-51f12.2	si:dkeyp-51f12.2 [Source:ZFIN;Acc:ZDB-GENE-070705-546]
		lamp2	lysosomal-associated membrane protein 2 [Source:ZFIN;Acc:ZDB-GENE-030729-9]
		apoob	apolipoprotein O, b [Source:ZFIN;Acc:ZDB-GENE-041001-40]
GO:0031226	intrinsic component of plasma membrane
		cd63	CD63 molecule [Source:ZFIN;Acc:ZDB-GENE-030131-180]
		slc22a16	solute carrier family 22 (organic cation/carnitine transporter), member 16 [Source:ZFIN;Acc:ZDB-GENE-041001-166]
		tspan4b	tetraspanin 4b [Source:ZFIN;Acc:ZDB-GENE-070410-127]
		si:ch73-22o12.1	si:ch73-22o12.1 [Source:ZFIN;Acc:ZDB-GENE-110411-27]
		c9	complement component 9 [Source:ZFIN;Acc:ZDB-GENE-050522-442]
		p2rx5	purinergic receptor P2X, ligand-gated ion channel, 5 [Source:ZFIN;Acc:ZDB-GENE-030319-5]
		mpzl1l	myelin protein zero-like 1 like [Source:ZFIN;Acc:ZDB-GENE-050417-455]
GO:0060042	retina morphogenesis in camera-type eye
		rpgrb	retinitis pigmentosa GTPase regulator b [Source:ZFIN;Acc:ZDB-GENE-081015-2]
		egr1	early growth response 1 [Source:ZFIN;Acc:ZDB-GENE-980526-320]
		irx2a	iroquois homeobox 2a [Source:ZFIN;Acc:ZDB-GENE-040426-1446]
GO:0046649	lymphocyte activation
		ighd	immunoglobulin heavy constant delta [Source:ZFIN;Acc:ZDB-GENE-040513-9]
		ighv1-4	immunoglobulin heavy variable 1-4 [Source:ZFIN;Acc:ZDB-GENE-040514-1]
		il7r	interleukin 7 receptor [Source:ZFIN;Acc:ZDB-GENE-080110-7]
GO:0071396	cellular response to lipid
		nr1d2a	nuclear receptor subfamily 1, group D, member 2a [Source:ZFIN;Acc:ZDB-GENE-040504-1]
		c9	complement component 9 [Source:ZFIN;Acc:ZDB-GENE-050522-442]
		shpk	sedoheptulokinase [Source:ZFIN;Acc:ZDB-GENE-060526-357]
GO:0072376	protein activation cascade
		ighd	immunoglobulin heavy constant delta [Source:ZFIN;Acc:ZDB-GENE-040513-9]
		ighv1-4	immunoglobulin heavy variable 1-4 [Source:ZFIN;Acc:ZDB-GENE-040514-1]
GO:0006909	phagocytosis
		ighd	immunoglobulin heavy constant delta [Source:ZFIN;Acc:ZDB-GENE-040513-9]
		ighv1-4	immunoglobulin heavy variable 1-4 [Source:ZFIN;Acc:ZDB-GENE-040514-1]
GO:0072562	blood microparticle
		ighd	immunoglobulin heavy constant delta [Source:ZFIN;Acc:ZDB-GENE-040513-9]
		ighv1-4	immunoglobulin heavy variable 1-4 [Source:ZFIN;Acc:ZDB-GENE-040514-1]
GO:0008015	blood circulation
		sgol1	shugoshin-like 1 (S. pombe) [Source:ZFIN;Acc:ZDB-GENE-070112-422]
		emp2	epithelial membrane protein 2 [Source:ZFIN;Acc:ZDB-GENE-040822-24]
		cmlc1	cardiac myosin light chain-1 [Source:ZFIN;Acc:ZDB-GENE-030522-1]
		enpep	glutamyl aminopeptidase [Source:ZFIN;Acc:ZDB-GENE-050309-218]
GO:0003013	circulatory system process
		sgol1	shugoshin-like 1 (S. pombe) [Source:ZFIN;Acc:ZDB-GENE-070112-422]
		emp2	epithelial membrane protein 2 [Source:ZFIN;Acc:ZDB-GENE-040822-24]
		cmlc1	cardiac myosin light chain-1 [Source:ZFIN;Acc:ZDB-GENE-030522-1]
		enpep	glutamyl aminopeptidase [Source:ZFIN;Acc:ZDB-GENE-050309-218]
GO:0008270	zinc ion binding
		zcchc7	zinc finger, CCHC domain containing 7 [Source:ZFIN;Acc:ZDB-GENE-030102-2]
		hdac6	histone deacetylase 6 [Source:ZFIN;Acc:ZDB-GENE-030131-3232]
		mkrn4	makorin, ring finger protein, 4 [Source:ZFIN;Acc:ZDB-GENE-030131-5954]
		trim55a	tripartite motif containing 55a [Source:ZFIN;Acc:ZDB-GENE-040718-50]
		nr1d2a	nuclear receptor subfamily 1, group D, member 2a [Source:ZFIN;Acc:ZDB-GENE-040504-1]
		scaper	S-phase cyclin A-associated protein in the ER [Source:ZFIN;Acc:ZDB-GENE-060303-5]
		si:dkey-181m9.8	si:dkey-181m9.8 [Source:ZFIN;Acc:ZDB-GENE-070912-399]
		rnf7	ring finger protein 7 [Source:ZFIN;Acc:ZDB-GENE-050220-12]
		ciz1b	cdkn1a interacting zinc finger protein 1b [Source:ZFIN;Acc:ZDB-GENE-040426-2933]
		enpep	glutamyl aminopeptidase [Source:ZFIN;Acc:ZDB-GENE-050309-218]
		wbp4	WW domain binding protein 4 [Source:ZFIN;Acc:ZDB-GENE-050522-342]
		zcrb1	zinc finger CCHC-type and RNA binding motif 1 [Source:ZFIN;Acc:ZDB-GENE-041210-114]
		ldb3a	LIM domain binding 3a [Source:ZFIN;Acc:ZDB-GENE-040121-6]
		trim66	tripartite motif containing 66 [Source:ZFIN;Acc:ZDB-GENE-040724-145]
		tab2	TGF-beta activated kinase 1/MAP3K7 binding protein 2 [Source:ZFIN;Acc:ZDB-GENE-040426-933]
		rbm14a	RNA binding motif protein 14a [Source:ZFIN;Acc:ZDB-GENE-050522-496]
GO:0048730	epidermis morphogenesis
		snap29	synaptosomal-associated protein 29 [Source:ZFIN;Acc:ZDB-GENE-041111-226]
GO:0001966	thigmotaxis
		kif22	kinesin family member 22 [Source:ZFIN;Acc:ZDB-GENE-080204-34]
GO:1901184	regulation of ERBB signaling pathway
		errfi1	ERBB receptor feedback inhibitor 1 [Source:ZFIN;Acc:ZDB-GENE-030131-6256]
GO:0098534	centriole assembly
		cep63	centrosomal protein 63 [Source:ZFIN;Acc:ZDB-GENE-040426-1154]
GO:0000448	cleavage in ITS2 between 5.8S rRNA and LSU-rRNA of tricistronic rRNA transcript (SSU-rRNA, 5.8S rRNA, LSU-rRNA)
		gnl2	guanine nucleotide binding protein-like 2 (nucleolar) [Source:ZFIN;Acc:ZDB-GENE-040426-2317]
GO:0043224	nuclear SCF ubiquitin ligase complex
		rnf7	ring finger protein 7 [Source:ZFIN;Acc:ZDB-GENE-050220-12]
GO:0005184	neuropeptide hormone activity
		nts	neurotensin [Source:ZFIN;Acc:ZDB-GENE-091204-433]
GO:0008274	gamma-tubulin ring complex
		mzt2b	mitotic spindle organizing protein 2B [Source:ZFIN;Acc:ZDB-GENE-040801-87]
GO:0005275	amine transmembrane transporter activity
		slc22a16	solute carrier family 22 (organic cation/carnitine transporter), member 16 [Source:ZFIN;Acc:ZDB-GENE-041001-166]
GO:0051352	negative regulation of ligase activity
		fbxo5	F-box protein 5 [Source:ZFIN;Acc:ZDB-GENE-030131-4027]
GO:0046548	retinal rod cell development
		rpgrb	retinitis pigmentosa GTPase regulator b [Source:ZFIN;Acc:ZDB-GENE-081015-2]
GO:0004707	MAP kinase activity
		mapk7	mitogen-activated protein kinase 7 [Source:ZFIN;Acc:ZDB-GENE-050320-10]
GO:0042059	negative regulation of epidermal growth factor receptor signaling pathway
		errfi1	ERBB receptor feedback inhibitor 1 [Source:ZFIN;Acc:ZDB-GENE-030131-6256]
GO:0042058	regulation of epidermal growth factor receptor signaling pathway
		errfi1	ERBB receptor feedback inhibitor 1 [Source:ZFIN;Acc:ZDB-GENE-030131-6256]
GO:0007096	regulation of exit from mitosis
		gnl2	guanine nucleotide binding protein-like 2 (nucleolar) [Source:ZFIN;Acc:ZDB-GENE-040426-2317]
GO:0003094	glomerular filtration
		emp2	epithelial membrane protein 2 [Source:ZFIN;Acc:ZDB-GENE-040822-24]
GO:2000242	negative regulation of reproductive process
		fbxo5	F-box protein 5 [Source:ZFIN;Acc:ZDB-GENE-030131-4027]
GO:2000241	regulation of reproductive process
		fbxo5	F-box protein 5 [Source:ZFIN;Acc:ZDB-GENE-030131-4027]
GO:0015226	carnitine transmembrane transporter activity
		slc22a16	solute carrier family 22 (organic cation/carnitine transporter), member 16 [Source:ZFIN;Acc:ZDB-GENE-041001-166]
GO:0007173	epidermal growth factor receptor signaling pathway
		errfi1	ERBB receptor feedback inhibitor 1 [Source:ZFIN;Acc:ZDB-GENE-030131-6256]
GO:0051444	negative regulation of ubiquitin-protein transferase activity
		fbxo5	F-box protein 5 [Source:ZFIN;Acc:ZDB-GENE-030131-4027]
GO:0051445	regulation of meiotic cell cycle
		fbxo5	F-box protein 5 [Source:ZFIN;Acc:ZDB-GENE-030131-4027]
GO:0051447	negative regulation of meiotic cell cycle
		fbxo5	F-box protein 5 [Source:ZFIN;Acc:ZDB-GENE-030131-4027]
GO:0014044	Schwann cell development
		ndrg1a	N-myc downstream regulated 1a [Source:ZFIN;Acc:ZDB-GENE-030826-34]
GO:0003836	beta-galactoside (CMP) alpha-2,3-sialyltransferase activity
		st3gal8	ST3 beta-galactoside alpha-2,3-sialyltransferase 8 [Source:ZFIN;Acc:ZDB-GENE-050417-286]
GO:0045835	negative regulation of meiotic nuclear division
		fbxo5	F-box protein 5 [Source:ZFIN;Acc:ZDB-GENE-030131-4027]
GO:0000931	gamma-tubulin large complex
		mzt2b	mitotic spindle organizing protein 2B [Source:ZFIN;Acc:ZDB-GENE-040801-87]
GO:0006426	glycyl-tRNA aminoacylation
		gars	glycyl-tRNA synthetase [Source:ZFIN;Acc:ZDB-GENE-030131-9174]
GO:0007099	centriole replication
		cep63	centrosomal protein 63 [Source:ZFIN;Acc:ZDB-GENE-040426-1154]
GO:0030626	U12 snRNA binding
		rnpc3	RNA-binding region (RNP1, RRM) containing 3 [Source:ZFIN;Acc:ZDB-GENE-060312-35]
GO:0035379	carbon dioxide transmembrane transporter activity
		aqp1a.1	aquaporin 1a (Colton blood group), tandem duplicate 1 [Source:ZFIN;Acc:ZDB-GENE-030131-7764]
GO:0004820	glycine-tRNA ligase activity
		gars	glycyl-tRNA synthetase [Source:ZFIN;Acc:ZDB-GENE-030131-9174]
GO:0042611	MHC protein complex
		si:busm1-194e12.12	si:busm1-194e12.12 [Source:ZFIN;Acc:ZDB-GENE-030616-319]
GO:0042613	MHC class II protein complex
		si:busm1-194e12.12	si:busm1-194e12.12 [Source:ZFIN;Acc:ZDB-GENE-030616-319]
GO:0072028	nephron morphogenesis
		upk3b	uroplakin 3b [Source:ZFIN;Acc:ZDB-GENE-060526-348]
GO:0038127	ERBB signaling pathway
		errfi1	ERBB receptor feedback inhibitor 1 [Source:ZFIN;Acc:ZDB-GENE-030131-6256]
GO:0048786	presynaptic active zone
		bsnb	bassoon (presynaptic cytomatrix protein) b [Source:ZFIN;Acc:ZDB-GENE-120628-1]
GO:1901185	negative regulation of ERBB signaling pathway
		errfi1	ERBB receptor feedback inhibitor 1 [Source:ZFIN;Acc:ZDB-GENE-030131-6256]
GO:0015804	neutral amino acid transport
		slc36a1	solute carrier family 36 (proton/amino acid symporter), member 1 [Source:ZFIN;Acc:ZDB-GENE-061117-1]
GO:0015807	L-amino acid transport
		slc36a1	solute carrier family 36 (proton/amino acid symporter), member 1 [Source:ZFIN;Acc:ZDB-GENE-061117-1]
GO:0014037	Schwann cell differentiation
		ndrg1a	N-myc downstream regulated 1a [Source:ZFIN;Acc:ZDB-GENE-030826-34]
GO:0031467	Cul7-RING ubiquitin ligase complex
		rnf7	ring finger protein 7 [Source:ZFIN;Acc:ZDB-GENE-050220-12]
GO:0030199	collagen fibril organization
		lum	lumican [Source:ZFIN;Acc:ZDB-GENE-040625-24]
GO:0032292	peripheral nervous system axon ensheathment
		ndrg1a	N-myc downstream regulated 1a [Source:ZFIN;Acc:ZDB-GENE-030826-34]
GO:0042720	mitochondrial inner membrane peptidase complex
		immp1l	inner mitochondrial membrane peptidase subunit 1 [Source:ZFIN;Acc:ZDB-GENE-070522-4]
GO:0040020	regulation of meiotic nuclear division
		fbxo5	F-box protein 5 [Source:ZFIN;Acc:ZDB-GENE-030131-4027]
GO:0070189	kynurenine metabolic process
		afmid	arylformamidase [Source:ZFIN;Acc:ZDB-GENE-050417-166]
GO:0036342	post-anal tail morphogenesis
		rtf1	RTF1 homolog, Paf1/RNA polymerase II complex component [Source:ZFIN;Acc:ZDB-GENE-030131-6778]
GO:0008300	isoprenoid catabolic process
		srd5a3	steroid 5 alpha-reductase 3 [Source:ZFIN;Acc:ZDB-GENE-030131-7915]
GO:0015651	quaternary ammonium group transmembrane transporter activity
		slc22a16	solute carrier family 22 (organic cation/carnitine transporter), member 16 [Source:ZFIN;Acc:ZDB-GENE-041001-166]
GO:0015175	neutral amino acid transmembrane transporter activity
		slc36a1	solute carrier family 36 (proton/amino acid symporter), member 1 [Source:ZFIN;Acc:ZDB-GENE-061117-1]
GO:0022011	myelination in peripheral nervous system
		ndrg1a	N-myc downstream regulated 1a [Source:ZFIN;Acc:ZDB-GENE-030826-34]
GO:1904667	negative regulation of ubiquitin protein ligase activity
		fbxo5	F-box protein 5 [Source:ZFIN;Acc:ZDB-GENE-030131-4027]
GO:0019788	NEDD8 transferase activity
		rnf7	ring finger protein 7 [Source:ZFIN;Acc:ZDB-GENE-050220-12]
GO:0043137	DNA replication, removal of RNA primer
		rnaseh1	ribonuclease H1 [Source:ZFIN;Acc:ZDB-GENE-040718-407]
GO:0015199	amino-acid betaine transmembrane transporter activity
		slc22a16	solute carrier family 22 (organic cation/carnitine transporter), member 16 [Source:ZFIN;Acc:ZDB-GENE-041001-166]
GO:0002449	lymphocyte mediated immunity
		ighd	immunoglobulin heavy constant delta [Source:ZFIN;Acc:ZDB-GENE-040513-9]
		ighv1-4	immunoglobulin heavy variable 1-4 [Source:ZFIN;Acc:ZDB-GENE-040514-1]
GO:0007423	sensory organ development
		rpgrb	retinitis pigmentosa GTPase regulator b [Source:ZFIN;Acc:ZDB-GENE-081015-2]
		lum	lumican [Source:ZFIN;Acc:ZDB-GENE-040625-24]
		egr1	early growth response 1 [Source:ZFIN;Acc:ZDB-GENE-980526-320]
		irx2a	iroquois homeobox 2a [Source:ZFIN;Acc:ZDB-GENE-040426-1446]
		gnl2	guanine nucleotide binding protein-like 2 (nucleolar) [Source:ZFIN;Acc:ZDB-GENE-040426-2317]
		rbp4l	retinol binding protein 4, like [Source:ZFIN;Acc:ZDB-GENE-030131-7591]
		adgrv1	adhesion G protein-coupled receptor V1 [Source:ZFIN;Acc:ZDB-GENE-040624-6]
		kif22	kinesin family member 22 [Source:ZFIN;Acc:ZDB-GENE-080204-34]
GO:0042113	B cell activation
		ighd	immunoglobulin heavy constant delta [Source:ZFIN;Acc:ZDB-GENE-040513-9]
		ighv1-4	immunoglobulin heavy variable 1-4 [Source:ZFIN;Acc:ZDB-GENE-040514-1]
GO:0002460	adaptive immune response based on somatic recombination of immune receptors built from immunoglobulin superfamily domains
		ighd	immunoglobulin heavy constant delta [Source:ZFIN;Acc:ZDB-GENE-040513-9]
		ighv1-4	immunoglobulin heavy variable 1-4 [Source:ZFIN;Acc:ZDB-GENE-040514-1]
GO:0008146	sulfotransferase activity
		chst14	carbohydrate (N-acetylgalactosamine 4-0) sulfotransferase 14 [Source:ZFIN;Acc:ZDB-GENE-040401-3]
		chst15	carbohydrate (N-acetylgalactosamine 4-sulfate 6-O) sulfotransferase 15 [Source:ZFIN;Acc:ZDB-GENE-131127-327]
GO:1901700	response to oxygen-containing compound
		ighd	immunoglobulin heavy constant delta [Source:ZFIN;Acc:ZDB-GENE-040513-9]
		ighv1-4	immunoglobulin heavy variable 1-4 [Source:ZFIN;Acc:ZDB-GENE-040514-1]
		p2rx5	purinergic receptor P2X, ligand-gated ion channel, 5 [Source:ZFIN;Acc:ZDB-GENE-030319-5]
		shpk	sedoheptulokinase [Source:ZFIN;Acc:ZDB-GENE-060526-357]
GO:0046872	metal ion binding
		zcchc7	zinc finger, CCHC domain containing 7 [Source:ZFIN;Acc:ZDB-GENE-030102-2]
		prdm4	PR domain containing 4 [Source:ZFIN;Acc:ZDB-GENE-041210-131]
		zbtb41	zinc finger and BTB domain containing 41 [Source:ZFIN;Acc:ZDB-GENE-130530-649]
		hdac6	histone deacetylase 6 [Source:ZFIN;Acc:ZDB-GENE-030131-3232]
		mkrn4	makorin, ring finger protein, 4 [Source:ZFIN;Acc:ZDB-GENE-030131-5954]
		si:dkeyp-84f3.9	si:dkeyp-84f3.9 [Source:ZFIN;Acc:ZDB-GENE-131127-66]
		cracr2b	calcium release activated channel regulator 2B [Source:ZFIN;Acc:ZDB-GENE-061215-136]
		trim55a	tripartite motif containing 55a [Source:ZFIN;Acc:ZDB-GENE-040718-50]
		zufsp	zinc finger with UFM1-specific peptidase domain [Source:ZFIN;Acc:ZDB-GENE-070209-211]
		nr1d2a	nuclear receptor subfamily 1, group D, member 2a [Source:ZFIN;Acc:ZDB-GENE-040504-1]
		scaper	S-phase cyclin A-associated protein in the ER [Source:ZFIN;Acc:ZDB-GENE-060303-5]
		egr1	early growth response 1 [Source:ZFIN;Acc:ZDB-GENE-980526-320]
		si:dkey-181m9.8	si:dkey-181m9.8 [Source:ZFIN;Acc:ZDB-GENE-070912-399]
		fbxo5	F-box protein 5 [Source:ZFIN;Acc:ZDB-GENE-030131-4027]
		rnf7	ring finger protein 7 [Source:ZFIN;Acc:ZDB-GENE-050220-12]
		znf653	zinc finger protein 653 [Source:ZFIN;Acc:ZDB-GENE-071116-3]
		ciz1b	cdkn1a interacting zinc finger protein 1b [Source:ZFIN;Acc:ZDB-GENE-040426-2933]
		endog	endonuclease G [Source:ZFIN;Acc:ZDB-GENE-050522-402]
		cmlc1	cardiac myosin light chain-1 [Source:ZFIN;Acc:ZDB-GENE-030522-1]
		smpd4	sphingomyelin phosphodiesterase 4 [Source:ZFIN;Acc:ZDB-GENE-040426-2672]
		rcn2	reticulocalbin 2 [Source:ZFIN;Acc:ZDB-GENE-050706-62]
		enpep	glutamyl aminopeptidase [Source:ZFIN;Acc:ZDB-GENE-050309-218]
		wbp4	WW domain binding protein 4 [Source:ZFIN;Acc:ZDB-GENE-050522-342]
		zcrb1	zinc finger CCHC-type and RNA binding motif 1 [Source:ZFIN;Acc:ZDB-GENE-041210-114]
		ldb3a	LIM domain binding 3a [Source:ZFIN;Acc:ZDB-GENE-040121-6]
		trim66	tripartite motif containing 66 [Source:ZFIN;Acc:ZDB-GENE-040724-145]
		tab2	TGF-beta activated kinase 1/MAP3K7 binding protein 2 [Source:ZFIN;Acc:ZDB-GENE-040426-933]
		rnaseh1	ribonuclease H1 [Source:ZFIN;Acc:ZDB-GENE-040718-407]
		phf24	PHD finger protein 24 [Source:ZFIN;Acc:ZDB-GENE-091204-154]
		HBZ	zgc:163057 [Source:ZFIN;Acc:ZDB-GENE-070410-131]
		rbm14a	RNA binding motif protein 14a [Source:ZFIN;Acc:ZDB-GENE-050522-496]
		znf106a	zinc finger protein 106a [Source:ZFIN;Acc:ZDB-GENE-040718-21]
		bsnb	bassoon (presynaptic cytomatrix protein) b [Source:ZFIN;Acc:ZDB-GENE-120628-1]
		zbtb24	zinc finger and BTB domain containing 24 [Source:ZFIN;Acc:ZDB-GENE-081022-123]
GO:0005819	spindle
		fbxo5	F-box protein 5 [Source:ZFIN;Acc:ZDB-GENE-030131-4027]
		cep63	centrosomal protein 63 [Source:ZFIN;Acc:ZDB-GENE-040426-1154]
		mzt2b	mitotic spindle organizing protein 2B [Source:ZFIN;Acc:ZDB-GENE-040801-87]
GO:0043169	cation binding
		zcchc7	zinc finger, CCHC domain containing 7 [Source:ZFIN;Acc:ZDB-GENE-030102-2]
		prdm4	PR domain containing 4 [Source:ZFIN;Acc:ZDB-GENE-041210-131]
		zbtb41	zinc finger and BTB domain containing 41 [Source:ZFIN;Acc:ZDB-GENE-130530-649]
		hdac6	histone deacetylase 6 [Source:ZFIN;Acc:ZDB-GENE-030131-3232]
		mkrn4	makorin, ring finger protein, 4 [Source:ZFIN;Acc:ZDB-GENE-030131-5954]
		si:dkeyp-84f3.9	si:dkeyp-84f3.9 [Source:ZFIN;Acc:ZDB-GENE-131127-66]
		cracr2b	calcium release activated channel regulator 2B [Source:ZFIN;Acc:ZDB-GENE-061215-136]
		trim55a	tripartite motif containing 55a [Source:ZFIN;Acc:ZDB-GENE-040718-50]
		zufsp	zinc finger with UFM1-specific peptidase domain [Source:ZFIN;Acc:ZDB-GENE-070209-211]
		nr1d2a	nuclear receptor subfamily 1, group D, member 2a [Source:ZFIN;Acc:ZDB-GENE-040504-1]
		scaper	S-phase cyclin A-associated protein in the ER [Source:ZFIN;Acc:ZDB-GENE-060303-5]
		egr1	early growth response 1 [Source:ZFIN;Acc:ZDB-GENE-980526-320]
		si:dkey-181m9.8	si:dkey-181m9.8 [Source:ZFIN;Acc:ZDB-GENE-070912-399]
		fbxo5	F-box protein 5 [Source:ZFIN;Acc:ZDB-GENE-030131-4027]
		rnf7	ring finger protein 7 [Source:ZFIN;Acc:ZDB-GENE-050220-12]
		znf653	zinc finger protein 653 [Source:ZFIN;Acc:ZDB-GENE-071116-3]
		ciz1b	cdkn1a interacting zinc finger protein 1b [Source:ZFIN;Acc:ZDB-GENE-040426-2933]
		endog	endonuclease G [Source:ZFIN;Acc:ZDB-GENE-050522-402]
		cmlc1	cardiac myosin light chain-1 [Source:ZFIN;Acc:ZDB-GENE-030522-1]
		smpd4	sphingomyelin phosphodiesterase 4 [Source:ZFIN;Acc:ZDB-GENE-040426-2672]
		rcn2	reticulocalbin 2 [Source:ZFIN;Acc:ZDB-GENE-050706-62]
		enpep	glutamyl aminopeptidase [Source:ZFIN;Acc:ZDB-GENE-050309-218]
		wbp4	WW domain binding protein 4 [Source:ZFIN;Acc:ZDB-GENE-050522-342]
		zcrb1	zinc finger CCHC-type and RNA binding motif 1 [Source:ZFIN;Acc:ZDB-GENE-041210-114]
		ldb3a	LIM domain binding 3a [Source:ZFIN;Acc:ZDB-GENE-040121-6]
		trim66	tripartite motif containing 66 [Source:ZFIN;Acc:ZDB-GENE-040724-145]
		tab2	TGF-beta activated kinase 1/MAP3K7 binding protein 2 [Source:ZFIN;Acc:ZDB-GENE-040426-933]
		rnaseh1	ribonuclease H1 [Source:ZFIN;Acc:ZDB-GENE-040718-407]
		phf24	PHD finger protein 24 [Source:ZFIN;Acc:ZDB-GENE-091204-154]
		HBZ	zgc:163057 [Source:ZFIN;Acc:ZDB-GENE-070410-131]
		rbm14a	RNA binding motif protein 14a [Source:ZFIN;Acc:ZDB-GENE-050522-496]
		znf106a	zinc finger protein 106a [Source:ZFIN;Acc:ZDB-GENE-040718-21]
		bsnb	bassoon (presynaptic cytomatrix protein) b [Source:ZFIN;Acc:ZDB-GENE-120628-1]
		zbtb24	zinc finger and BTB domain containing 24 [Source:ZFIN;Acc:ZDB-GENE-081022-123]
GO:0061053	somite development
		rtf1	RTF1 homolog, Paf1/RNA polymerase II complex component [Source:ZFIN;Acc:ZDB-GENE-030131-6778]
		ldb3a	LIM domain binding 3a [Source:ZFIN;Acc:ZDB-GENE-040121-6]
		kif22	kinesin family member 22 [Source:ZFIN;Acc:ZDB-GENE-080204-34]
GO:0046943	carboxylic acid transmembrane transporter activity
		slc22a16	solute carrier family 22 (organic cation/carnitine transporter), member 16 [Source:ZFIN;Acc:ZDB-GENE-041001-166]
		slc36a1	solute carrier family 36 (proton/amino acid symporter), member 1 [Source:ZFIN;Acc:ZDB-GENE-061117-1]
GO:0002443	leukocyte mediated immunity
		ighd	immunoglobulin heavy constant delta [Source:ZFIN;Acc:ZDB-GENE-040513-9]
		ighv1-4	immunoglobulin heavy variable 1-4 [Source:ZFIN;Acc:ZDB-GENE-040514-1]
GO:0005342	organic acid transmembrane transporter activity
		slc22a16	solute carrier family 22 (organic cation/carnitine transporter), member 16 [Source:ZFIN;Acc:ZDB-GENE-041001-166]
		slc36a1	solute carrier family 36 (proton/amino acid symporter), member 1 [Source:ZFIN;Acc:ZDB-GENE-061117-1]
GO:0004620	phospholipase activity
		proca1	protein interacting with cyclin A1 [Source:ZFIN;Acc:ZDB-GENE-110418-1]
		smpd4	sphingomyelin phosphodiesterase 4 [Source:ZFIN;Acc:ZDB-GENE-040426-2672]
GO:0044450	microtubule organizing center part
		cep63	centrosomal protein 63 [Source:ZFIN;Acc:ZDB-GENE-040426-1154]
		mzt2b	mitotic spindle organizing protein 2B [Source:ZFIN;Acc:ZDB-GENE-040801-87]
GO:0008514	organic anion transmembrane transporter activity
		slc22a16	solute carrier family 22 (organic cation/carnitine transporter), member 16 [Source:ZFIN;Acc:ZDB-GENE-041001-166]
		slc36a1	solute carrier family 36 (proton/amino acid symporter), member 1 [Source:ZFIN;Acc:ZDB-GENE-061117-1]
GO:0007088	regulation of mitotic nuclear division
		fbxo5	F-box protein 5 [Source:ZFIN;Acc:ZDB-GENE-030131-4027]
		gnl2	guanine nucleotide binding protein-like 2 (nucleolar) [Source:ZFIN;Acc:ZDB-GENE-040426-2317]
GO:0005539	glycosaminoglycan binding
		cd44a	CD44 molecule (Indian blood group) a [Source:ZFIN;Acc:ZDB-GENE-110429-1]
		hapln4	hyaluronan and proteoglycan link protein 4 [Source:ZFIN;Acc:ZDB-GENE-060503-243]
GO:0042462	eye photoreceptor cell development
		rpgrb	retinitis pigmentosa GTPase regulator b [Source:ZFIN;Acc:ZDB-GENE-081015-2]
		adgrv1	adhesion G protein-coupled receptor V1 [Source:ZFIN;Acc:ZDB-GENE-040624-6]
GO:0002250	adaptive immune response
		ighd	immunoglobulin heavy constant delta [Source:ZFIN;Acc:ZDB-GENE-040513-9]
		ighv1-4	immunoglobulin heavy variable 1-4 [Source:ZFIN;Acc:ZDB-GENE-040514-1]
GO:0004252	serine-type endopeptidase activity
		zgc:100868	zgc:100868 [Source:ZFIN;Acc:ZDB-GENE-040801-33]
		immp1l	inner mitochondrial membrane peptidase subunit 1 [Source:ZFIN;Acc:ZDB-GENE-070522-4]
		plaua	plasminogen activator, urokinase a [Source:ZFIN;Acc:ZDB-GENE-090313-278]
GO:0006627	protein processing involved in protein targeting to mitochondrion
		immp1l	inner mitochondrial membrane peptidase subunit 1 [Source:ZFIN;Acc:ZDB-GENE-070522-4]
GO:0000281	mitotic cytokinesis
		fbxo5	F-box protein 5 [Source:ZFIN;Acc:ZDB-GENE-030131-4027]
GO:0055003	cardiac myofibril assembly
		cmlc1	cardiac myosin light chain-1 [Source:ZFIN;Acc:ZDB-GENE-030522-1]
GO:0055005	ventricular cardiac myofibril assembly
		cmlc1	cardiac myosin light chain-1 [Source:ZFIN;Acc:ZDB-GENE-030522-1]
GO:0097157	pre-mRNA intronic binding
		rnpc3	RNA-binding region (RNP1, RRM) containing 3 [Source:ZFIN;Acc:ZDB-GENE-060312-35]
GO:0043171	peptide catabolic process
		enpep	glutamyl aminopeptidase [Source:ZFIN;Acc:ZDB-GENE-050309-218]
GO:0006309	apoptotic DNA fragmentation
		endog	endonuclease G [Source:ZFIN;Acc:ZDB-GENE-050522-402]
GO:0034982	mitochondrial protein processing
		immp1l	inner mitochondrial membrane peptidase subunit 1 [Source:ZFIN;Acc:ZDB-GENE-070522-4]
GO:0017182	peptidyl-diphthamide metabolic process
		dph6	diphthamine biosynthesis 6 [Source:ZFIN;Acc:ZDB-GENE-050227-15]
GO:0004523	RNA-DNA hybrid ribonuclease activity
		rnaseh1	ribonuclease H1 [Source:ZFIN;Acc:ZDB-GENE-040718-407]
GO:0004887	thyroid hormone receptor activity
		nr1d2a	nuclear receptor subfamily 1, group D, member 2a [Source:ZFIN;Acc:ZDB-GENE-040504-1]
GO:0071594	thymocyte aggregation
		il7r	interleukin 7 receptor [Source:ZFIN;Acc:ZDB-GENE-080110-7]
GO:0030262	apoptotic nuclear changes
		endog	endonuclease G [Source:ZFIN;Acc:ZDB-GENE-050522-402]
GO:0003865	3-oxo-5-alpha-steroid 4-dehydrogenase activity
		srd5a3	steroid 5 alpha-reductase 3 [Source:ZFIN;Acc:ZDB-GENE-030131-7915]
GO:0015101	organic cation transmembrane transporter activity
		slc22a16	solute carrier family 22 (organic cation/carnitine transporter), member 16 [Source:ZFIN;Acc:ZDB-GENE-041001-166]
GO:0016082	synaptic vesicle priming
		snap29	synaptosomal-associated protein 29 [Source:ZFIN;Acc:ZDB-GENE-041111-226]
GO:0042537	benzene-containing compound metabolic process
		afmid	arylformamidase [Source:ZFIN;Acc:ZDB-GENE-050417-166]
GO:0061640	cytoskeleton-dependent cytokinesis
		fbxo5	F-box protein 5 [Source:ZFIN;Acc:ZDB-GENE-030131-4027]
GO:0055015	ventricular cardiac muscle cell development
		cmlc1	cardiac myosin light chain-1 [Source:ZFIN;Acc:ZDB-GENE-030522-1]
GO:0019348	dolichol metabolic process
		srd5a3	steroid 5 alpha-reductase 3 [Source:ZFIN;Acc:ZDB-GENE-030131-7915]
GO:0006921	cellular component disassembly involved in execution phase of apoptosis
		endog	endonuclease G [Source:ZFIN;Acc:ZDB-GENE-050522-402]
GO:0002504	antigen processing and presentation of peptide or polysaccharide antigen via MHC class II
		si:busm1-194e12.12	si:busm1-194e12.12 [Source:ZFIN;Acc:ZDB-GENE-030616-319]
GO:0034354	de novo NAD biosynthetic process from tryptophan
		afmid	arylformamidase [Source:ZFIN;Acc:ZDB-GENE-050417-166]
GO:0071684	organism emergence from protective structure
		cd63	CD63 molecule [Source:ZFIN;Acc:ZDB-GENE-030131-180]
GO:0031639	plasminogen activation
		plaua	plasminogen activator, urokinase a [Source:ZFIN;Acc:ZDB-GENE-090313-278]
GO:0033077	T cell differentiation in thymus
		il7r	interleukin 7 receptor [Source:ZFIN;Acc:ZDB-GENE-080110-7]
GO:0035188	hatching
		cd63	CD63 molecule [Source:ZFIN;Acc:ZDB-GENE-030131-180]
GO:0017183	peptidyl-diphthamide biosynthetic process from peptidyl-histidine
		dph6	diphthamine biosynthesis 6 [Source:ZFIN;Acc:ZDB-GENE-050227-15]
GO:0010458	exit from mitosis
		gnl2	guanine nucleotide binding protein-like 2 (nucleolar) [Source:ZFIN;Acc:ZDB-GENE-040426-2317]
GO:0030216	keratinocyte differentiation
		errfi1	ERBB receptor feedback inhibitor 1 [Source:ZFIN;Acc:ZDB-GENE-030131-6256]
GO:0005518	collagen binding
		lum	lumican [Source:ZFIN;Acc:ZDB-GENE-040625-24]
GO:0070006	metalloaminopeptidase activity
		enpep	glutamyl aminopeptidase [Source:ZFIN;Acc:ZDB-GENE-050309-218]
GO:0005579	membrane attack complex
		c9	complement component 9 [Source:ZFIN;Acc:ZDB-GENE-050522-442]
GO:0016093	polyprenol metabolic process
		srd5a3	steroid 5 alpha-reductase 3 [Source:ZFIN;Acc:ZDB-GENE-030131-7915]
GO:0033567	DNA replication, Okazaki fragment processing
		rnaseh1	ribonuclease H1 [Source:ZFIN;Acc:ZDB-GENE-040718-407]
GO:1904666	regulation of ubiquitin protein ligase activity
		fbxo5	F-box protein 5 [Source:ZFIN;Acc:ZDB-GENE-030131-4027]
GO:0000737	DNA catabolic process, endonucleolytic
		endog	endonuclease G [Source:ZFIN;Acc:ZDB-GENE-050522-402]
GO:0007155	cell adhesion
		cd44a	CD44 molecule (Indian blood group) a [Source:ZFIN;Acc:ZDB-GENE-110429-1]
		si:ch73-22o12.1	si:ch73-22o12.1 [Source:ZFIN;Acc:ZDB-GENE-110411-27]
		perp	PERP, TP53 apoptosis effector [Source:ZFIN;Acc:ZDB-GENE-050104-1]
		il7r	interleukin 7 receptor [Source:ZFIN;Acc:ZDB-GENE-080110-7]
		hapln4	hyaluronan and proteoglycan link protein 4 [Source:ZFIN;Acc:ZDB-GENE-060503-243]
GO:0022610	biological adhesion
		cd44a	CD44 molecule (Indian blood group) a [Source:ZFIN;Acc:ZDB-GENE-110429-1]
		si:ch73-22o12.1	si:ch73-22o12.1 [Source:ZFIN;Acc:ZDB-GENE-110411-27]
		perp	PERP, TP53 apoptosis effector [Source:ZFIN;Acc:ZDB-GENE-050104-1]
		il7r	interleukin 7 receptor [Source:ZFIN;Acc:ZDB-GENE-080110-7]
		hapln4	hyaluronan and proteoglycan link protein 4 [Source:ZFIN;Acc:ZDB-GENE-060503-243]
GO:0051783	regulation of nuclear division
		fbxo5	F-box protein 5 [Source:ZFIN;Acc:ZDB-GENE-030131-4027]
		gnl2	guanine nucleotide binding protein-like 2 (nucleolar) [Source:ZFIN;Acc:ZDB-GENE-040426-2317]
GO:0007126	meiotic nuclear division
		sgol1	shugoshin-like 1 (S. pombe) [Source:ZFIN;Acc:ZDB-GENE-070112-422]
		fbxo5	F-box protein 5 [Source:ZFIN;Acc:ZDB-GENE-030131-4027]
GO:0008544	epidermis development
		errfi1	ERBB receptor feedback inhibitor 1 [Source:ZFIN;Acc:ZDB-GENE-030131-6256]
		snap29	synaptosomal-associated protein 29 [Source:ZFIN;Acc:ZDB-GENE-041111-226]
GO:0016298	lipase activity
		proca1	protein interacting with cyclin A1 [Source:ZFIN;Acc:ZDB-GENE-110418-1]
		smpd4	sphingomyelin phosphodiesterase 4 [Source:ZFIN;Acc:ZDB-GENE-040426-2672]
GO:0042742	defense response to bacterium
		ighd	immunoglobulin heavy constant delta [Source:ZFIN;Acc:ZDB-GENE-040513-9]
		ighv1-4	immunoglobulin heavy variable 1-4 [Source:ZFIN;Acc:ZDB-GENE-040514-1]
GO:0009952	anterior/posterior pattern specification
		rtf1	RTF1 homolog, Paf1/RNA polymerase II complex component [Source:ZFIN;Acc:ZDB-GENE-030131-6778]
		ldb3a	LIM domain binding 3a [Source:ZFIN;Acc:ZDB-GENE-040121-6]
		kif22	kinesin family member 22 [Source:ZFIN;Acc:ZDB-GENE-080204-34]
GO:0016020	membrane
		slc22a15	solute carrier family 22, member 15 [Source:ZFIN;Acc:ZDB-GENE-070928-5]
		aqp1a.1	aquaporin 1a (Colton blood group), tandem duplicate 1 [Source:ZFIN;Acc:ZDB-GENE-030131-7764]
		ighd	immunoglobulin heavy constant delta [Source:ZFIN;Acc:ZDB-GENE-040513-9]
		pllp	plasmolipin [Source:ZFIN;Acc:ZDB-GENE-050419-195]
		cd63	CD63 molecule [Source:ZFIN;Acc:ZDB-GENE-030131-180]
		si:ch211-132g1.3	si:ch211-132g1.3 [Source:ZFIN;Acc:ZDB-GENE-090312-148]
		fam126a	family with sequence similarity 126, member A [Source:ZFIN;Acc:ZDB-GENE-040426-1806]
		cd44a	CD44 molecule (Indian blood group) a [Source:ZFIN;Acc:ZDB-GENE-110429-1]
		os9	osteosarcoma amplified 9, endoplasmic reticulum lectin [Source:ZFIN;Acc:ZDB-GENE-060929-32]
		slc22a16	solute carrier family 22 (organic cation/carnitine transporter), member 16 [Source:ZFIN;Acc:ZDB-GENE-041001-166]
		zgc:162613	zgc:162613 [Source:ZFIN;Acc:ZDB-GENE-070410-89]
		ighv1-4	immunoglobulin heavy variable 1-4 [Source:ZFIN;Acc:ZDB-GENE-040514-1]
		tspan4b	tetraspanin 4b [Source:ZFIN;Acc:ZDB-GENE-070410-127]
		PYURF	zgc:162634 [Source:ZFIN;Acc:ZDB-GENE-050506-109]
		errfi1	ERBB receptor feedback inhibitor 1 [Source:ZFIN;Acc:ZDB-GENE-030131-6256]
		si:ch73-22o12.1	si:ch73-22o12.1 [Source:ZFIN;Acc:ZDB-GENE-110411-27]
		rem2	RAS (RAD and GEM)-like GTP binding 2 [Source:ZFIN;Acc:ZDB-GENE-081110-1]
		emp2	epithelial membrane protein 2 [Source:ZFIN;Acc:ZDB-GENE-040822-24]
		ndufaf5	NADH dehydrogenase (ubiquinone) complex I, assembly factor 5 [Source:ZFIN;Acc:ZDB-GENE-070410-110]
		glmp	glycosylated lysosomal membrane protein [Source:ZFIN;Acc:ZDB-GENE-040912-142]
		bet1	Bet1 golgi vesicular membrane trafficking protein [Source:ZFIN;Acc:ZDB-GENE-040625-3]
		tmem126a	transmembrane protein 126A [Source:ZFIN;Acc:ZDB-GENE-040426-1770]
		c9	complement component 9 [Source:ZFIN;Acc:ZDB-GENE-050522-442]
		perp	PERP, TP53 apoptosis effector [Source:ZFIN;Acc:ZDB-GENE-050104-1]
		il7r	interleukin 7 receptor [Source:ZFIN;Acc:ZDB-GENE-080110-7]
		st3gal8	ST3 beta-galactoside alpha-2,3-sialyltransferase 8 [Source:ZFIN;Acc:ZDB-GENE-050417-286]
		immp1l	inner mitochondrial membrane peptidase subunit 1 [Source:ZFIN;Acc:ZDB-GENE-070522-4]
		si:dkeyp-73b11.8	si:dkeyp-73b11.8 [Source:ZFIN;Acc:ZDB-GENE-131120-176]
		si:dkey-26c10.5	si:dkey-26c10.5 [Source:ZFIN;Acc:ZDB-GENE-060607-13]
		tex10	testis expressed 10 [Source:ZFIN;Acc:ZDB-GENE-040426-2827]
		chst14	carbohydrate (N-acetylgalactosamine 4-0) sulfotransferase 14 [Source:ZFIN;Acc:ZDB-GENE-040401-3]
		bcam	basal cell adhesion molecule (Lutheran blood group) [Source:ZFIN;Acc:ZDB-GENE-060929-620]
		si:ch211-227m13.1	si:ch211-227m13.1 [Source:ZFIN;Acc:ZDB-GENE-131121-45]
		p2rx5	purinergic receptor P2X, ligand-gated ion channel, 5 [Source:ZFIN;Acc:ZDB-GENE-030319-5]
		chst15	carbohydrate (N-acetylgalactosamine 4-sulfate 6-O) sulfotransferase 15 [Source:ZFIN;Acc:ZDB-GENE-131127-327]
		smpd4	sphingomyelin phosphodiesterase 4 [Source:ZFIN;Acc:ZDB-GENE-040426-2672]
		mpzl1l	myelin protein zero-like 1 like [Source:ZFIN;Acc:ZDB-GENE-050417-455]
		upk3b	uroplakin 3b [Source:ZFIN;Acc:ZDB-GENE-060526-348]
		enpep	glutamyl aminopeptidase [Source:ZFIN;Acc:ZDB-GENE-050309-218]
		ptger2b	prostaglandin E receptor 2b (subtype EP2) [Source:ZFIN;Acc:ZDB-GENE-040724-267]
		TMEM221	si:ch211-125m10.6 [Source:ZFIN;Acc:ZDB-GENE-120709-92]
		adgrv1	adhesion G protein-coupled receptor V1 [Source:ZFIN;Acc:ZDB-GENE-040624-6]
		gpm6ba	glycoprotein M6Ba [Source:ZFIN;Acc:ZDB-GENE-030710-9]
		fkbpl	FK506 binding protein like [Source:ZFIN;Acc:ZDB-GENE-030131-4744]
		slc36a1	solute carrier family 36 (proton/amino acid symporter), member 1 [Source:ZFIN;Acc:ZDB-GENE-061117-1]
		mtch2	mitochondrial carrier homolog 2 [Source:ZFIN;Acc:ZDB-GENE-991008-9]
		si:ch73-248e21.5	si:ch73-248e21.5 [Source:ZFIN;Acc:ZDB-GENE-120215-255]
		fam151b	family with sequence similarity 151, member B [Source:ZFIN;Acc:ZDB-GENE-040801-38]
		si:busm1-194e12.12	si:busm1-194e12.12 [Source:ZFIN;Acc:ZDB-GENE-030616-319]
		snap29	synaptosomal-associated protein 29 [Source:ZFIN;Acc:ZDB-GENE-041111-226]
		srd5a3	steroid 5 alpha-reductase 3 [Source:ZFIN;Acc:ZDB-GENE-030131-7915]
		TMEM87A	zgc:162698 [Source:ZFIN;Acc:ZDB-GENE-041111-185]
		si:ch211-183d21.1	si:ch211-183d21.1 [Source:ZFIN;Acc:ZDB-GENE-030131-8516]
		nemp1	nuclear envelope integral membrane protein 1 [Source:ZFIN;Acc:ZDB-GENE-090313-182]
		si:dkey-208k22.3	si:dkey-208k22.3 [Source:ZFIN;Acc:ZDB-GENE-070912-432]
		tmcc3	transmembrane and coiled-coil domain family 3 [Source:ZFIN;Acc:ZDB-GENE-030131-1811]
		si:dkeyp-51f12.2	si:dkeyp-51f12.2 [Source:ZFIN;Acc:ZDB-GENE-070705-546]
		lamp2	lysosomal-associated membrane protein 2 [Source:ZFIN;Acc:ZDB-GENE-030729-9]
		apoob	apolipoprotein O, b [Source:ZFIN;Acc:ZDB-GENE-041001-40]
GO:0007626	locomotory behavior
		vps37a	vacuolar protein sorting 37A [Source:ZFIN;Acc:ZDB-GENE-030131-8312]
		ldb3a	LIM domain binding 3a [Source:ZFIN;Acc:ZDB-GENE-040121-6]
GO:0001754	eye photoreceptor cell differentiation
		rpgrb	retinitis pigmentosa GTPase regulator b [Source:ZFIN;Acc:ZDB-GENE-081015-2]
		adgrv1	adhesion G protein-coupled receptor V1 [Source:ZFIN;Acc:ZDB-GENE-040624-6]
GO:0030856	regulation of epithelial cell differentiation
		errfi1	ERBB receptor feedback inhibitor 1 [Source:ZFIN;Acc:ZDB-GENE-030131-6256]
GO:0035381	ATP-gated ion channel activity
		p2rx5	purinergic receptor P2X, ligand-gated ion channel, 5 [Source:ZFIN;Acc:ZDB-GENE-030319-5]
GO:0033267	axon part
		nts	neurotensin [Source:ZFIN;Acc:ZDB-GENE-091204-433]
GO:0097602	cullin family protein binding
		rnf7	ring finger protein 7 [Source:ZFIN;Acc:ZDB-GENE-050220-12]
GO:0004931	extracellular ATP-gated cation channel activity
		p2rx5	purinergic receptor P2X, ligand-gated ion channel, 5 [Source:ZFIN;Acc:ZDB-GENE-030319-5]
GO:0004767	sphingomyelin phosphodiesterase activity
		smpd4	sphingomyelin phosphodiesterase 4 [Source:ZFIN;Acc:ZDB-GENE-040426-2672]
GO:0018026	peptidyl-lysine monomethylation
		setd4	SET domain containing 4 [Source:ZFIN;Acc:ZDB-GENE-050808-2]
GO:0018023	peptidyl-lysine trimethylation
		setd4	SET domain containing 4 [Source:ZFIN;Acc:ZDB-GENE-050808-2]
GO:0046930	pore complex
		c9	complement component 9 [Source:ZFIN;Acc:ZDB-GENE-050522-442]
GO:0071479	cellular response to ionizing radiation
		badb	BCL2-associated agonist of cell death b [Source:ZFIN;Acc:ZDB-GENE-000616-1]
GO:0004954	prostanoid receptor activity
		ptger2b	prostaglandin E receptor 2b (subtype EP2) [Source:ZFIN;Acc:ZDB-GENE-040724-267]
GO:0005231	excitatory extracellular ligand-gated ion channel activity
		p2rx5	purinergic receptor P2X, ligand-gated ion channel, 5 [Source:ZFIN;Acc:ZDB-GENE-030319-5]
GO:0043588	skin development
		errfi1	ERBB receptor feedback inhibitor 1 [Source:ZFIN;Acc:ZDB-GENE-030131-6256]
GO:0004955	prostaglandin receptor activity
		ptger2b	prostaglandin E receptor 2b (subtype EP2) [Source:ZFIN;Acc:ZDB-GENE-040724-267]
GO:0004957	prostaglandin E receptor activity
		ptger2b	prostaglandin E receptor 2b (subtype EP2) [Source:ZFIN;Acc:ZDB-GENE-040724-267]
GO:0019825	oxygen binding
		HBZ	zgc:163057 [Source:ZFIN;Acc:ZDB-GENE-070410-131]
GO:0035335	peptidyl-tyrosine dephosphorylation
		dusp28	dual specificity phosphatase 28 [Source:ZFIN;Acc:ZDB-GENE-131127-257]
GO:0042436	indole-containing compound catabolic process
		afmid	arylformamidase [Source:ZFIN;Acc:ZDB-GENE-050417-166]
GO:0055012	ventricular cardiac muscle cell differentiation
		cmlc1	cardiac myosin light chain-1 [Source:ZFIN;Acc:ZDB-GENE-030522-1]
GO:0005344	oxygen transporter activity
		HBZ	zgc:163057 [Source:ZFIN;Acc:ZDB-GENE-070410-131]
GO:0000479	endonucleolytic cleavage of tricistronic rRNA transcript (SSU-rRNA, 5.8S rRNA, LSU-rRNA)
		gnl2	guanine nucleotide binding protein-like 2 (nucleolar) [Source:ZFIN;Acc:ZDB-GENE-040426-2317]
GO:0000478	endonucleolytic cleavage involved in rRNA processing
		gnl2	guanine nucleotide binding protein-like 2 (nucleolar) [Source:ZFIN;Acc:ZDB-GENE-040426-2317]
GO:0033198	response to ATP
		p2rx5	purinergic receptor P2X, ligand-gated ion channel, 5 [Source:ZFIN;Acc:ZDB-GENE-030319-5]
GO:0018202	peptidyl-histidine modification
		dph6	diphthamine biosynthesis 6 [Source:ZFIN;Acc:ZDB-GENE-050227-15]
GO:0097205	renal filtration
		emp2	epithelial membrane protein 2 [Source:ZFIN;Acc:ZDB-GENE-040822-24]
GO:0003073	regulation of systemic arterial blood pressure
		emp2	epithelial membrane protein 2 [Source:ZFIN;Acc:ZDB-GENE-040822-24]
GO:0046218	indolalkylamine catabolic process
		afmid	arylformamidase [Source:ZFIN;Acc:ZDB-GENE-050417-166]
GO:0031462	Cul2-RING ubiquitin ligase complex
		rnf7	ring finger protein 7 [Source:ZFIN;Acc:ZDB-GENE-050220-12]
GO:0060287	epithelial cilium movement involved in determination of left/right asymmetry
		rpgrb	retinitis pigmentosa GTPase regulator b [Source:ZFIN;Acc:ZDB-GENE-081015-2]
GO:0006569	tryptophan catabolic process
		afmid	arylformamidase [Source:ZFIN;Acc:ZDB-GENE-050417-166]
GO:0015179	L-amino acid transmembrane transporter activity
		slc36a1	solute carrier family 36 (proton/amino acid symporter), member 1 [Source:ZFIN;Acc:ZDB-GENE-061117-1]
GO:0071569	protein ufmylation
		uba5	ubiquitin-like modifier activating enzyme 5 [Source:ZFIN;Acc:ZDB-GENE-031112-2]
GO:0005246	calcium channel regulator activity
		rem2	RAS (RAD and GEM)-like GTP binding 2 [Source:ZFIN;Acc:ZDB-GENE-081110-1]
GO:0015671	oxygen transport
		HBZ	zgc:163057 [Source:ZFIN;Acc:ZDB-GENE-070410-131]
GO:0021952	central nervous system projection neuron axonogenesis
		kif22	kinesin family member 22 [Source:ZFIN;Acc:ZDB-GENE-080204-34]
GO:0046914	transition metal ion binding
		zcchc7	zinc finger, CCHC domain containing 7 [Source:ZFIN;Acc:ZDB-GENE-030102-2]
		hdac6	histone deacetylase 6 [Source:ZFIN;Acc:ZDB-GENE-030131-3232]
		mkrn4	makorin, ring finger protein, 4 [Source:ZFIN;Acc:ZDB-GENE-030131-5954]
		trim55a	tripartite motif containing 55a [Source:ZFIN;Acc:ZDB-GENE-040718-50]
		nr1d2a	nuclear receptor subfamily 1, group D, member 2a [Source:ZFIN;Acc:ZDB-GENE-040504-1]
		scaper	S-phase cyclin A-associated protein in the ER [Source:ZFIN;Acc:ZDB-GENE-060303-5]
		si:dkey-181m9.8	si:dkey-181m9.8 [Source:ZFIN;Acc:ZDB-GENE-070912-399]
		rnf7	ring finger protein 7 [Source:ZFIN;Acc:ZDB-GENE-050220-12]
		ciz1b	cdkn1a interacting zinc finger protein 1b [Source:ZFIN;Acc:ZDB-GENE-040426-2933]
		enpep	glutamyl aminopeptidase [Source:ZFIN;Acc:ZDB-GENE-050309-218]
		wbp4	WW domain binding protein 4 [Source:ZFIN;Acc:ZDB-GENE-050522-342]
		zcrb1	zinc finger CCHC-type and RNA binding motif 1 [Source:ZFIN;Acc:ZDB-GENE-041210-114]
		ldb3a	LIM domain binding 3a [Source:ZFIN;Acc:ZDB-GENE-040121-6]
		trim66	tripartite motif containing 66 [Source:ZFIN;Acc:ZDB-GENE-040724-145]
		tab2	TGF-beta activated kinase 1/MAP3K7 binding protein 2 [Source:ZFIN;Acc:ZDB-GENE-040426-933]
		HBZ	zgc:163057 [Source:ZFIN;Acc:ZDB-GENE-070410-131]
		rbm14a	RNA binding motif protein 14a [Source:ZFIN;Acc:ZDB-GENE-050522-496]
GO:0032446	protein modification by small protein conjugation
		uba5	ubiquitin-like modifier activating enzyme 5 [Source:ZFIN;Acc:ZDB-GENE-031112-2]
		fbxo5	F-box protein 5 [Source:ZFIN;Acc:ZDB-GENE-030131-4027]
		rnf7	ring finger protein 7 [Source:ZFIN;Acc:ZDB-GENE-050220-12]
		rab40b	RAB40B, member RAS oncogene family [Source:ZFIN;Acc:ZDB-GENE-040718-257]
		n4bp1	nedd4 binding protein 1 [Source:ZFIN;Acc:ZDB-GENE-030131-5538]
		hectd3	HECT domain containing 3 [Source:ZFIN;Acc:ZDB-GENE-031118-179]
GO:0016782	transferase activity, transferring sulfur-containing groups
		chst14	carbohydrate (N-acetylgalactosamine 4-0) sulfotransferase 14 [Source:ZFIN;Acc:ZDB-GENE-040401-3]
		chst15	carbohydrate (N-acetylgalactosamine 4-sulfate 6-O) sulfotransferase 15 [Source:ZFIN;Acc:ZDB-GENE-131127-327]
GO:0003008	system process
		sgol1	shugoshin-like 1 (S. pombe) [Source:ZFIN;Acc:ZDB-GENE-070112-422]
		emp2	epithelial membrane protein 2 [Source:ZFIN;Acc:ZDB-GENE-040822-24]
		lum	lumican [Source:ZFIN;Acc:ZDB-GENE-040625-24]
		cmlc1	cardiac myosin light chain-1 [Source:ZFIN;Acc:ZDB-GENE-030522-1]
		enpep	glutamyl aminopeptidase [Source:ZFIN;Acc:ZDB-GENE-050309-218]
GO:0008236	serine-type peptidase activity
		zgc:100868	zgc:100868 [Source:ZFIN;Acc:ZDB-GENE-040801-33]
		immp1l	inner mitochondrial membrane peptidase subunit 1 [Source:ZFIN;Acc:ZDB-GENE-070522-4]
		plaua	plasminogen activator, urokinase a [Source:ZFIN;Acc:ZDB-GENE-090313-278]
GO:0017171	serine hydrolase activity
		zgc:100868	zgc:100868 [Source:ZFIN;Acc:ZDB-GENE-040801-33]
		immp1l	inner mitochondrial membrane peptidase subunit 1 [Source:ZFIN;Acc:ZDB-GENE-070522-4]
		plaua	plasminogen activator, urokinase a [Source:ZFIN;Acc:ZDB-GENE-090313-278]
GO:0006720	isoprenoid metabolic process
		ggps1	geranylgeranyl diphosphate synthase 1 [Source:ZFIN;Acc:ZDB-GENE-030131-8742]
		srd5a3	steroid 5 alpha-reductase 3 [Source:ZFIN;Acc:ZDB-GENE-030131-7915]
GO:1903046	meiotic cell cycle process
		sgol1	shugoshin-like 1 (S. pombe) [Source:ZFIN;Acc:ZDB-GENE-070112-422]
		fbxo5	F-box protein 5 [Source:ZFIN;Acc:ZDB-GENE-030131-4027]
GO:0009887	organ morphogenesis
		rpgrb	retinitis pigmentosa GTPase regulator b [Source:ZFIN;Acc:ZDB-GENE-081015-2]
		lum	lumican [Source:ZFIN;Acc:ZDB-GENE-040625-24]
		egr1	early growth response 1 [Source:ZFIN;Acc:ZDB-GENE-980526-320]
		irx2a	iroquois homeobox 2a [Source:ZFIN;Acc:ZDB-GENE-040426-1446]
		cmlc1	cardiac myosin light chain-1 [Source:ZFIN;Acc:ZDB-GENE-030522-1]
		upk3b	uroplakin 3b [Source:ZFIN;Acc:ZDB-GENE-060526-348]
		adgrv1	adhesion G protein-coupled receptor V1 [Source:ZFIN;Acc:ZDB-GENE-040624-6]
		kif22	kinesin family member 22 [Source:ZFIN;Acc:ZDB-GENE-080204-34]
GO:0002764	immune response-regulating signaling pathway
		ighd	immunoglobulin heavy constant delta [Source:ZFIN;Acc:ZDB-GENE-040513-9]
		ighv1-4	immunoglobulin heavy variable 1-4 [Source:ZFIN;Acc:ZDB-GENE-040514-1]
GO:0002757	immune response-activating signal transduction
		ighd	immunoglobulin heavy constant delta [Source:ZFIN;Acc:ZDB-GENE-040513-9]
		ighv1-4	immunoglobulin heavy variable 1-4 [Source:ZFIN;Acc:ZDB-GENE-040514-1]
GO:0005578	proteinaceous extracellular matrix
		lum	lumican [Source:ZFIN;Acc:ZDB-GENE-040625-24]
		hapln4	hyaluronan and proteoglycan link protein 4 [Source:ZFIN;Acc:ZDB-GENE-060503-243]
GO:0006897	endocytosis
		ighd	immunoglobulin heavy constant delta [Source:ZFIN;Acc:ZDB-GENE-040513-9]
		pllp	plasmolipin [Source:ZFIN;Acc:ZDB-GENE-050419-195]
		ighv1-4	immunoglobulin heavy variable 1-4 [Source:ZFIN;Acc:ZDB-GENE-040514-1]
GO:0071339	MLL1 complex
		tex10	testis expressed 10 [Source:ZFIN;Acc:ZDB-GENE-040426-2827]
GO:0042402	cellular biogenic amine catabolic process
		afmid	arylformamidase [Source:ZFIN;Acc:ZDB-GENE-050417-166]
GO:0032922	circadian regulation of gene expression
		nr1d2a	nuclear receptor subfamily 1, group D, member 2a [Source:ZFIN;Acc:ZDB-GENE-040504-1]
GO:0006308	DNA catabolic process
		endog	endonuclease G [Source:ZFIN;Acc:ZDB-GENE-050522-402]
GO:0006586	indolalkylamine metabolic process
		afmid	arylformamidase [Source:ZFIN;Acc:ZDB-GENE-050417-166]
GO:0005639	integral component of nuclear inner membrane
		p2rx5	purinergic receptor P2X, ligand-gated ion channel, 5 [Source:ZFIN;Acc:ZDB-GENE-030319-5]
GO:0043240	Fanconi anaemia nuclear complex
		si:ch73-70k4.1	si:ch73-70k4.1 [Source:ZFIN;Acc:ZDB-GENE-030131-3788]
GO:0044665	MLL1/2 complex
		tex10	testis expressed 10 [Source:ZFIN;Acc:ZDB-GENE-040426-2827]
GO:0000993	RNA polymerase II core binding
		zgc:56576	zgc:56576 [Source:ZFIN;Acc:ZDB-GENE-040426-1082]
GO:0001574	ganglioside biosynthetic process
		st3gal8	ST3 beta-galactoside alpha-2,3-sialyltransferase 8 [Source:ZFIN;Acc:ZDB-GENE-050417-286]
GO:0015669	gas transport
		HBZ	zgc:163057 [Source:ZFIN;Acc:ZDB-GENE-070410-131]
GO:0044453	nuclear membrane part
		p2rx5	purinergic receptor P2X, ligand-gated ion channel, 5 [Source:ZFIN;Acc:ZDB-GENE-030319-5]
GO:0042430	indole-containing compound metabolic process
		afmid	arylformamidase [Source:ZFIN;Acc:ZDB-GENE-050417-166]
GO:0070530	K63-linked polyubiquitin binding
		si:ch73-70k4.1	si:ch73-70k4.1 [Source:ZFIN;Acc:ZDB-GENE-030131-3788]
GO:0016605	PML body
		n4bp1	nedd4 binding protein 1 [Source:ZFIN;Acc:ZDB-GENE-030131-5538]
GO:0031229	intrinsic component of nuclear inner membrane
		p2rx5	purinergic receptor P2X, ligand-gated ion channel, 5 [Source:ZFIN;Acc:ZDB-GENE-030319-5]
GO:0009310	amine catabolic process
		afmid	arylformamidase [Source:ZFIN;Acc:ZDB-GENE-050417-166]
GO:0036002	pre-mRNA binding
		rnpc3	RNA-binding region (RNP1, RRM) containing 3 [Source:ZFIN;Acc:ZDB-GENE-060312-35]
GO:0051340	regulation of ligase activity
		fbxo5	F-box protein 5 [Source:ZFIN;Acc:ZDB-GENE-030131-4027]
GO:0072349	modified amino acid transmembrane transporter activity
		slc22a16	solute carrier family 22 (organic cation/carnitine transporter), member 16 [Source:ZFIN;Acc:ZDB-GENE-041001-166]
GO:0019005	SCF ubiquitin ligase complex
		rnf7	ring finger protein 7 [Source:ZFIN;Acc:ZDB-GENE-050220-12]
GO:0034627	de novo NAD biosynthetic process
		afmid	arylformamidase [Source:ZFIN;Acc:ZDB-GENE-050417-166]
GO:0006568	tryptophan metabolic process
		afmid	arylformamidase [Source:ZFIN;Acc:ZDB-GENE-050417-166]
GO:0031638	zymogen activation
		plaua	plasminogen activator, urokinase a [Source:ZFIN;Acc:ZDB-GENE-090313-278]
GO:0007601	visual perception
		lum	lumican [Source:ZFIN;Acc:ZDB-GENE-040625-24]
GO:0045116	protein neddylation
		rnf7	ring finger protein 7 [Source:ZFIN;Acc:ZDB-GENE-050220-12]
GO:0051438	regulation of ubiquitin-protein transferase activity
		fbxo5	F-box protein 5 [Source:ZFIN;Acc:ZDB-GENE-030131-4027]
GO:0050953	sensory perception of light stimulus
		lum	lumican [Source:ZFIN;Acc:ZDB-GENE-040625-24]
GO:0004623	phospholipase A2 activity
		proca1	protein interacting with cyclin A1 [Source:ZFIN;Acc:ZDB-GENE-110418-1]
GO:0007416	synapse assembly
		bsnb	bassoon (presynaptic cytomatrix protein) b [Source:ZFIN;Acc:ZDB-GENE-120628-1]
GO:0000139	Golgi membrane
		emp2	epithelial membrane protein 2 [Source:ZFIN;Acc:ZDB-GENE-040822-24]
		st3gal8	ST3 beta-galactoside alpha-2,3-sialyltransferase 8 [Source:ZFIN;Acc:ZDB-GENE-050417-286]
		chst14	carbohydrate (N-acetylgalactosamine 4-0) sulfotransferase 14 [Source:ZFIN;Acc:ZDB-GENE-040401-3]
		smpd4	sphingomyelin phosphodiesterase 4 [Source:ZFIN;Acc:ZDB-GENE-040426-2672]
GO:0009617	response to bacterium
		ighd	immunoglobulin heavy constant delta [Source:ZFIN;Acc:ZDB-GENE-040513-9]
		ighv1-4	immunoglobulin heavy variable 1-4 [Source:ZFIN;Acc:ZDB-GENE-040514-1]
		shpk	sedoheptulokinase [Source:ZFIN;Acc:ZDB-GENE-060526-357]
GO:0048729	tissue morphogenesis
		rpgrb	retinitis pigmentosa GTPase regulator b [Source:ZFIN;Acc:ZDB-GENE-081015-2]
		egr1	early growth response 1 [Source:ZFIN;Acc:ZDB-GENE-980526-320]
		irx2a	iroquois homeobox 2a [Source:ZFIN;Acc:ZDB-GENE-040426-1446]
		mpzl1l	myelin protein zero-like 1 like [Source:ZFIN;Acc:ZDB-GENE-050417-455]
		upk3b	uroplakin 3b [Source:ZFIN;Acc:ZDB-GENE-060526-348]
		tab2	TGF-beta activated kinase 1/MAP3K7 binding protein 2 [Source:ZFIN;Acc:ZDB-GENE-040426-933]
		snap29	synaptosomal-associated protein 29 [Source:ZFIN;Acc:ZDB-GENE-041111-226]
GO:0031965	nuclear membrane
		tex10	testis expressed 10 [Source:ZFIN;Acc:ZDB-GENE-040426-2827]
		p2rx5	purinergic receptor P2X, ligand-gated ion channel, 5 [Source:ZFIN;Acc:ZDB-GENE-030319-5]
GO:0042461	photoreceptor cell development
		rpgrb	retinitis pigmentosa GTPase regulator b [Source:ZFIN;Acc:ZDB-GENE-081015-2]
		adgrv1	adhesion G protein-coupled receptor V1 [Source:ZFIN;Acc:ZDB-GENE-040624-6]
GO:0003407	neural retina development
		rpgrb	retinitis pigmentosa GTPase regulator b [Source:ZFIN;Acc:ZDB-GENE-081015-2]
		gnl2	guanine nucleotide binding protein-like 2 (nucleolar) [Source:ZFIN;Acc:ZDB-GENE-040426-2317]
GO:0015077	monovalent inorganic cation transmembrane transporter activity
		aqp1a.1	aquaporin 1a (Colton blood group), tandem duplicate 1 [Source:ZFIN;Acc:ZDB-GENE-030131-7764]
		slc22a16	solute carrier family 22 (organic cation/carnitine transporter), member 16 [Source:ZFIN;Acc:ZDB-GENE-041001-166]
		slc36a1	solute carrier family 36 (proton/amino acid symporter), member 1 [Source:ZFIN;Acc:ZDB-GENE-061117-1]
GO:0032501	multicellular organismal process
		sgol1	shugoshin-like 1 (S. pombe) [Source:ZFIN;Acc:ZDB-GENE-070112-422]
		hdac6	histone deacetylase 6 [Source:ZFIN;Acc:ZDB-GENE-030131-3232]
		pllp	plasmolipin [Source:ZFIN;Acc:ZDB-GENE-050419-195]
		cd63	CD63 molecule [Source:ZFIN;Acc:ZDB-GENE-030131-180]
		c19h1orf109	c19h1orf109 homolog (H. sapiens) [Source:ZFIN;Acc:ZDB-GENE-021219-1]
		cd44a	CD44 molecule (Indian blood group) a [Source:ZFIN;Acc:ZDB-GENE-110429-1]
		ilf3a	interleukin enhancer binding factor 3a [Source:ZFIN;Acc:ZDB-GENE-030131-3151]
		rpgrb	retinitis pigmentosa GTPase regulator b [Source:ZFIN;Acc:ZDB-GENE-081015-2]
		errfi1	ERBB receptor feedback inhibitor 1 [Source:ZFIN;Acc:ZDB-GENE-030131-6256]
		rem2	RAS (RAD and GEM)-like GTP binding 2 [Source:ZFIN;Acc:ZDB-GENE-081110-1]
		emp2	epithelial membrane protein 2 [Source:ZFIN;Acc:ZDB-GENE-040822-24]
		nr1d2a	nuclear receptor subfamily 1, group D, member 2a [Source:ZFIN;Acc:ZDB-GENE-040504-1]
		lum	lumican [Source:ZFIN;Acc:ZDB-GENE-040625-24]
		si:dkeyp-118h3.6	si:dkeyp-118h3.6 [Source:ZFIN;Acc:ZDB-GENE-050809-8]
		egr1	early growth response 1 [Source:ZFIN;Acc:ZDB-GENE-980526-320]
		il7r	interleukin 7 receptor [Source:ZFIN;Acc:ZDB-GENE-080110-7]
		fbxo5	F-box protein 5 [Source:ZFIN;Acc:ZDB-GENE-030131-4027]
		rtf1	RTF1 homolog, Paf1/RNA polymerase II complex component [Source:ZFIN;Acc:ZDB-GENE-030131-6778]
		irx2a	iroquois homeobox 2a [Source:ZFIN;Acc:ZDB-GENE-040426-1446]
		gnl2	guanine nucleotide binding protein-like 2 (nucleolar) [Source:ZFIN;Acc:ZDB-GENE-040426-2317]
		cmlc1	cardiac myosin light chain-1 [Source:ZFIN;Acc:ZDB-GENE-030522-1]
		upk3b	uroplakin 3b [Source:ZFIN;Acc:ZDB-GENE-060526-348]
		enpep	glutamyl aminopeptidase [Source:ZFIN;Acc:ZDB-GENE-050309-218]
		fgf14	fibroblast growth factor 14 [Source:ZFIN;Acc:ZDB-GENE-060506-1]
		ldb3a	LIM domain binding 3a [Source:ZFIN;Acc:ZDB-GENE-040121-6]
		hapln4	hyaluronan and proteoglycan link protein 4 [Source:ZFIN;Acc:ZDB-GENE-060503-243]
		rbp4l	retinol binding protein 4, like [Source:ZFIN;Acc:ZDB-GENE-030131-7591]
		rnpc3	RNA-binding region (RNP1, RRM) containing 3 [Source:ZFIN;Acc:ZDB-GENE-060312-35]
		adgrv1	adhesion G protein-coupled receptor V1 [Source:ZFIN;Acc:ZDB-GENE-040624-6]
		fkbpl	FK506 binding protein like [Source:ZFIN;Acc:ZDB-GENE-030131-4744]
		tab2	TGF-beta activated kinase 1/MAP3K7 binding protein 2 [Source:ZFIN;Acc:ZDB-GENE-040426-933]
		ndrg1a	N-myc downstream regulated 1a [Source:ZFIN;Acc:ZDB-GENE-030826-34]
		bsnb	bassoon (presynaptic cytomatrix protein) b [Source:ZFIN;Acc:ZDB-GENE-120628-1]
		kif22	kinesin family member 22 [Source:ZFIN;Acc:ZDB-GENE-080204-34]
GO:0005681	spliceosomal complex
		prpf38b	pre-mRNA processing factor 38B [Source:ZFIN;Acc:ZDB-GENE-040426-2878]
		zcrb1	zinc finger CCHC-type and RNA binding motif 1 [Source:ZFIN;Acc:ZDB-GENE-041210-114]
		rnpc3	RNA-binding region (RNP1, RRM) containing 3 [Source:ZFIN;Acc:ZDB-GENE-060312-35]
GO:0006688	glycosphingolipid biosynthetic process
		st3gal8	ST3 beta-galactoside alpha-2,3-sialyltransferase 8 [Source:ZFIN;Acc:ZDB-GENE-050417-286]
GO:0001098	basal transcription machinery binding
		zgc:56576	zgc:56576 [Source:ZFIN;Acc:ZDB-GENE-040426-1082]
GO:0001099	basal RNA polymerase II transcription machinery binding
		zgc:56576	zgc:56576 [Source:ZFIN;Acc:ZDB-GENE-040426-1082]
GO:0008641	small protein activating enzyme activity
		uba5	ubiquitin-like modifier activating enzyme 5 [Source:ZFIN;Acc:ZDB-GENE-031112-2]
GO:0046683	response to organophosphorus
		p2rx5	purinergic receptor P2X, ligand-gated ion channel, 5 [Source:ZFIN;Acc:ZDB-GENE-030319-5]
GO:0004953	icosanoid receptor activity
		ptger2b	prostaglandin E receptor 2b (subtype EP2) [Source:ZFIN;Acc:ZDB-GENE-040724-267]
GO:0005230	extracellular ligand-gated ion channel activity
		p2rx5	purinergic receptor P2X, ligand-gated ion channel, 5 [Source:ZFIN;Acc:ZDB-GENE-030319-5]
GO:0005501	retinoid binding
		rbp4l	retinol binding protein 4, like [Source:ZFIN;Acc:ZDB-GENE-030131-7591]
GO:0006465	signal peptide processing
		immp1l	inner mitochondrial membrane peptidase subunit 1 [Source:ZFIN;Acc:ZDB-GENE-070522-4]
GO:0019840	isoprenoid binding
		rbp4l	retinol binding protein 4, like [Source:ZFIN;Acc:ZDB-GENE-030131-7591]
GO:0006273	lagging strand elongation
		rnaseh1	ribonuclease H1 [Source:ZFIN;Acc:ZDB-GENE-040718-407]
GO:0000930	gamma-tubulin complex
		mzt2b	mitotic spindle organizing protein 2B [Source:ZFIN;Acc:ZDB-GENE-040801-87]
GO:0003014	renal system process
		emp2	epithelial membrane protein 2 [Source:ZFIN;Acc:ZDB-GENE-040822-24]
GO:0016593	Cdc73/Paf1 complex
		rtf1	RTF1 homolog, Paf1/RNA polymerase II complex component [Source:ZFIN;Acc:ZDB-GENE-030131-6778]
GO:0033765	steroid dehydrogenase activity, acting on the CH-CH group of donors
		srd5a3	steroid 5 alpha-reductase 3 [Source:ZFIN;Acc:ZDB-GENE-030131-7915]
GO:0055013	cardiac muscle cell development
		cmlc1	cardiac myosin light chain-1 [Source:ZFIN;Acc:ZDB-GENE-030522-1]
GO:0006488	dolichol-linked oligosaccharide biosynthetic process
		srd5a3	steroid 5 alpha-reductase 3 [Source:ZFIN;Acc:ZDB-GENE-030131-7915]
GO:0009074	aromatic amino acid family catabolic process
		afmid	arylformamidase [Source:ZFIN;Acc:ZDB-GENE-050417-166]
GO:0008028	monocarboxylic acid transmembrane transporter activity
		slc22a16	solute carrier family 22 (organic cation/carnitine transporter), member 16 [Source:ZFIN;Acc:ZDB-GENE-041001-166]
GO:0014074	response to purine-containing compound
		p2rx5	purinergic receptor P2X, ligand-gated ion channel, 5 [Source:ZFIN;Acc:ZDB-GENE-030319-5]
GO:0060059	embryonic retina morphogenesis in camera-type eye
		egr1	early growth response 1 [Source:ZFIN;Acc:ZDB-GENE-980526-320]
GO:0030424	axon
		nts	neurotensin [Source:ZFIN;Acc:ZDB-GENE-091204-433]
GO:0080008	Cul4-RING E3 ubiquitin ligase complex
		rnf7	ring finger protein 7 [Source:ZFIN;Acc:ZDB-GENE-050220-12]
GO:0031146	SCF-dependent proteasomal ubiquitin-dependent protein catabolic process
		rnf7	ring finger protein 7 [Source:ZFIN;Acc:ZDB-GENE-050220-12]
GO:0048596	embryonic camera-type eye morphogenesis
		lum	lumican [Source:ZFIN;Acc:ZDB-GENE-040625-24]
GO:0021955	central nervous system neuron axonogenesis
		kif22	kinesin family member 22 [Source:ZFIN;Acc:ZDB-GENE-080204-34]
GO:0048731	system development
		hdac6	histone deacetylase 6 [Source:ZFIN;Acc:ZDB-GENE-030131-3232]
		pllp	plasmolipin [Source:ZFIN;Acc:ZDB-GENE-050419-195]
		cd44a	CD44 molecule (Indian blood group) a [Source:ZFIN;Acc:ZDB-GENE-110429-1]
		rpgrb	retinitis pigmentosa GTPase regulator b [Source:ZFIN;Acc:ZDB-GENE-081015-2]
		errfi1	ERBB receptor feedback inhibitor 1 [Source:ZFIN;Acc:ZDB-GENE-030131-6256]
		rem2	RAS (RAD and GEM)-like GTP binding 2 [Source:ZFIN;Acc:ZDB-GENE-081110-1]
		lum	lumican [Source:ZFIN;Acc:ZDB-GENE-040625-24]
		egr1	early growth response 1 [Source:ZFIN;Acc:ZDB-GENE-980526-320]
		il7r	interleukin 7 receptor [Source:ZFIN;Acc:ZDB-GENE-080110-7]
		fbxo5	F-box protein 5 [Source:ZFIN;Acc:ZDB-GENE-030131-4027]
		rtf1	RTF1 homolog, Paf1/RNA polymerase II complex component [Source:ZFIN;Acc:ZDB-GENE-030131-6778]
		irx2a	iroquois homeobox 2a [Source:ZFIN;Acc:ZDB-GENE-040426-1446]
		gnl2	guanine nucleotide binding protein-like 2 (nucleolar) [Source:ZFIN;Acc:ZDB-GENE-040426-2317]
		cmlc1	cardiac myosin light chain-1 [Source:ZFIN;Acc:ZDB-GENE-030522-1]
		upk3b	uroplakin 3b [Source:ZFIN;Acc:ZDB-GENE-060526-348]
		fgf14	fibroblast growth factor 14 [Source:ZFIN;Acc:ZDB-GENE-060506-1]
		ldb3a	LIM domain binding 3a [Source:ZFIN;Acc:ZDB-GENE-040121-6]
		hapln4	hyaluronan and proteoglycan link protein 4 [Source:ZFIN;Acc:ZDB-GENE-060503-243]
		rbp4l	retinol binding protein 4, like [Source:ZFIN;Acc:ZDB-GENE-030131-7591]
		rnpc3	RNA-binding region (RNP1, RRM) containing 3 [Source:ZFIN;Acc:ZDB-GENE-060312-35]
		adgrv1	adhesion G protein-coupled receptor V1 [Source:ZFIN;Acc:ZDB-GENE-040624-6]
		fkbpl	FK506 binding protein like [Source:ZFIN;Acc:ZDB-GENE-030131-4744]
		tab2	TGF-beta activated kinase 1/MAP3K7 binding protein 2 [Source:ZFIN;Acc:ZDB-GENE-040426-933]
		ndrg1a	N-myc downstream regulated 1a [Source:ZFIN;Acc:ZDB-GENE-030826-34]
		bsnb	bassoon (presynaptic cytomatrix protein) b [Source:ZFIN;Acc:ZDB-GENE-120628-1]
		kif22	kinesin family member 22 [Source:ZFIN;Acc:ZDB-GENE-080204-34]
GO:0000280	nuclear division
		sgol1	shugoshin-like 1 (S. pombe) [Source:ZFIN;Acc:ZDB-GENE-070112-422]
		fbxo5	F-box protein 5 [Source:ZFIN;Acc:ZDB-GENE-030131-4027]
		gnl2	guanine nucleotide binding protein-like 2 (nucleolar) [Source:ZFIN;Acc:ZDB-GENE-040426-2317]
		cep63	centrosomal protein 63 [Source:ZFIN;Acc:ZDB-GENE-040426-1154]
GO:0044057	regulation of system process
		sgol1	shugoshin-like 1 (S. pombe) [Source:ZFIN;Acc:ZDB-GENE-070112-422]
		emp2	epithelial membrane protein 2 [Source:ZFIN;Acc:ZDB-GENE-040822-24]
GO:0051321	meiotic cell cycle
		sgol1	shugoshin-like 1 (S. pombe) [Source:ZFIN;Acc:ZDB-GENE-070112-422]
		fbxo5	F-box protein 5 [Source:ZFIN;Acc:ZDB-GENE-030131-4027]
GO:0002253	activation of immune response
		ighd	immunoglobulin heavy constant delta [Source:ZFIN;Acc:ZDB-GENE-040513-9]
		ighv1-4	immunoglobulin heavy variable 1-4 [Source:ZFIN;Acc:ZDB-GENE-040514-1]
GO:0044702	single organism reproductive process
		sgol1	shugoshin-like 1 (S. pombe) [Source:ZFIN;Acc:ZDB-GENE-070112-422]
		ilf3a	interleukin enhancer binding factor 3a [Source:ZFIN;Acc:ZDB-GENE-030131-3151]
		fbxo5	F-box protein 5 [Source:ZFIN;Acc:ZDB-GENE-030131-4027]
GO:0016567	protein ubiquitination
		fbxo5	F-box protein 5 [Source:ZFIN;Acc:ZDB-GENE-030131-4027]
		rnf7	ring finger protein 7 [Source:ZFIN;Acc:ZDB-GENE-050220-12]
		rab40b	RAB40B, member RAS oncogene family [Source:ZFIN;Acc:ZDB-GENE-040718-257]
		n4bp1	nedd4 binding protein 1 [Source:ZFIN;Acc:ZDB-GENE-030131-5538]
		hectd3	HECT domain containing 3 [Source:ZFIN;Acc:ZDB-GENE-031118-179]
GO:0031012	extracellular matrix
		lum	lumican [Source:ZFIN;Acc:ZDB-GENE-040625-24]
		hapln4	hyaluronan and proteoglycan link protein 4 [Source:ZFIN;Acc:ZDB-GENE-060503-243]
GO:0071383	cellular response to steroid hormone stimulus
		nr1d2a	nuclear receptor subfamily 1, group D, member 2a [Source:ZFIN;Acc:ZDB-GENE-040504-1]
		c9	complement component 9 [Source:ZFIN;Acc:ZDB-GENE-050522-442]
GO:0050778	positive regulation of immune response
		ighd	immunoglobulin heavy constant delta [Source:ZFIN;Acc:ZDB-GENE-040513-9]
		ighv1-4	immunoglobulin heavy variable 1-4 [Source:ZFIN;Acc:ZDB-GENE-040514-1]
GO:0007610	behavior
		vps37a	vacuolar protein sorting 37A [Source:ZFIN;Acc:ZDB-GENE-030131-8312]
		ldb3a	LIM domain binding 3a [Source:ZFIN;Acc:ZDB-GENE-040121-6]
GO:0003676	nucleic acid binding
		zcchc7	zinc finger, CCHC domain containing 7 [Source:ZFIN;Acc:ZDB-GENE-030102-2]
		prdm4	PR domain containing 4 [Source:ZFIN;Acc:ZDB-GENE-041210-131]
		zbtb41	zinc finger and BTB domain containing 41 [Source:ZFIN;Acc:ZDB-GENE-130530-649]
		elf3	E74-like factor 3 (ets domain transcription factor, epithelial-specific ) [Source:ZFIN;Acc:ZDB-GENE-030131-8760]
		ets2	v-ets avian erythroblastosis virus E26 oncogene homolog 2 [Source:ZFIN;Acc:ZDB-GENE-050522-552]
		ilf3a	interleukin enhancer binding factor 3a [Source:ZFIN;Acc:ZDB-GENE-030131-3151]
		si:dkeyp-84f3.9	si:dkeyp-84f3.9 [Source:ZFIN;Acc:ZDB-GENE-131127-66]
		nr1d2a	nuclear receptor subfamily 1, group D, member 2a [Source:ZFIN;Acc:ZDB-GENE-040504-1]
		scaper	S-phase cyclin A-associated protein in the ER [Source:ZFIN;Acc:ZDB-GENE-060303-5]
		mxi1	max interactor 1, dimerization protein [Source:ZFIN;Acc:ZDB-GENE-990415-151]
		egr1	early growth response 1 [Source:ZFIN;Acc:ZDB-GENE-980526-320]
		xrcc1	X-ray repair complementing defective repair in Chinese hamster cells 1 [Source:ZFIN;Acc:ZDB-GENE-040822-30]
		zgc:56576	zgc:56576 [Source:ZFIN;Acc:ZDB-GENE-040426-1082]
		lin54	lin-54 DREAM MuvB core complex component [Source:ZFIN;Acc:ZDB-GENE-060929-440]
		znf653	zinc finger protein 653 [Source:ZFIN;Acc:ZDB-GENE-071116-3]
		rtf1	RTF1 homolog, Paf1/RNA polymerase II complex component [Source:ZFIN;Acc:ZDB-GENE-030131-6778]
		ciz1b	cdkn1a interacting zinc finger protein 1b [Source:ZFIN;Acc:ZDB-GENE-040426-2933]
		endog	endonuclease G [Source:ZFIN;Acc:ZDB-GENE-050522-402]
		irx2a	iroquois homeobox 2a [Source:ZFIN;Acc:ZDB-GENE-040426-1446]
		wbp4	WW domain binding protein 4 [Source:ZFIN;Acc:ZDB-GENE-050522-342]
		zcrb1	zinc finger CCHC-type and RNA binding motif 1 [Source:ZFIN;Acc:ZDB-GENE-041210-114]
		asxl2	additional sex combs like transcriptional regulator 2 [Source:ZFIN;Acc:ZDB-GENE-100412-1]
		scaf4b	SR-related CTD-associated factor 4b [Source:ZFIN;Acc:ZDB-GENE-050506-42]
		rnpc3	RNA-binding region (RNP1, RRM) containing 3 [Source:ZFIN;Acc:ZDB-GENE-060312-35]
		n4bp1	nedd4 binding protein 1 [Source:ZFIN;Acc:ZDB-GENE-030131-5538]
		rnaseh1	ribonuclease H1 [Source:ZFIN;Acc:ZDB-GENE-040718-407]
		ddx1	DEAD (Asp-Glu-Ala-Asp) box helicase 1 [Source:ZFIN;Acc:ZDB-GENE-041001-215]
		rbm14a	RNA binding motif protein 14a [Source:ZFIN;Acc:ZDB-GENE-050522-496]
		rbm12b	RNA binding motif protein 12B [Source:ZFIN;Acc:ZDB-GENE-030131-6428]
		sltm	SAFB-like, transcription modulator [Source:ZFIN;Acc:ZDB-GENE-040426-2647]
		zbtb24	zinc finger and BTB domain containing 24 [Source:ZFIN;Acc:ZDB-GENE-081022-123]
		kif22	kinesin family member 22 [Source:ZFIN;Acc:ZDB-GENE-080204-34]
GO:0014070	response to organic cyclic compound
		nr1d2a	nuclear receptor subfamily 1, group D, member 2a [Source:ZFIN;Acc:ZDB-GENE-040504-1]
		c9	complement component 9 [Source:ZFIN;Acc:ZDB-GENE-050522-442]
		p2rx5	purinergic receptor P2X, ligand-gated ion channel, 5 [Source:ZFIN;Acc:ZDB-GENE-030319-5]
GO:0005576	extracellular region
		il6	interleukin 6 (interferon, beta 2) [Source:ZFIN;Acc:ZDB-GENE-120509-1]
		ighd	immunoglobulin heavy constant delta [Source:ZFIN;Acc:ZDB-GENE-040513-9]
		c8g	complement component 8, gamma polypeptide [Source:ZFIN;Acc:ZDB-GENE-040426-1898]
		ighv1-4	immunoglobulin heavy variable 1-4 [Source:ZFIN;Acc:ZDB-GENE-040514-1]
		lum	lumican [Source:ZFIN;Acc:ZDB-GENE-040625-24]
		nts	neurotensin [Source:ZFIN;Acc:ZDB-GENE-091204-433]
		fgf14	fibroblast growth factor 14 [Source:ZFIN;Acc:ZDB-GENE-060506-1]
		hapln4	hyaluronan and proteoglycan link protein 4 [Source:ZFIN;Acc:ZDB-GENE-060503-243]
		rbp4l	retinol binding protein 4, like [Source:ZFIN;Acc:ZDB-GENE-030131-7591]
		plaua	plasminogen activator, urokinase a [Source:ZFIN;Acc:ZDB-GENE-090313-278]
GO:0043167	ion binding
		zcchc7	zinc finger, CCHC domain containing 7 [Source:ZFIN;Acc:ZDB-GENE-030102-2]
		prdm4	PR domain containing 4 [Source:ZFIN;Acc:ZDB-GENE-041210-131]
		zbtb41	zinc finger and BTB domain containing 41 [Source:ZFIN;Acc:ZDB-GENE-130530-649]
		hdac6	histone deacetylase 6 [Source:ZFIN;Acc:ZDB-GENE-030131-3232]
		mkrn4	makorin, ring finger protein, 4 [Source:ZFIN;Acc:ZDB-GENE-030131-5954]
		eif2ak2	eukaryotic translation initiation factor 2-alpha kinase 2 [Source:ZFIN;Acc:ZDB-GENE-080422-1]
		si:dkeyp-84f3.9	si:dkeyp-84f3.9 [Source:ZFIN;Acc:ZDB-GENE-131127-66]
		cracr2b	calcium release activated channel regulator 2B [Source:ZFIN;Acc:ZDB-GENE-061215-136]
		btaf1	BTAF1 RNA polymerase II, B-TFIID transcription factor-associated [Source:ZFIN;Acc:ZDB-GENE-021025-1]
		trim55a	tripartite motif containing 55a [Source:ZFIN;Acc:ZDB-GENE-040718-50]
		zufsp	zinc finger with UFM1-specific peptidase domain [Source:ZFIN;Acc:ZDB-GENE-070209-211]
		rem2	RAS (RAD and GEM)-like GTP binding 2 [Source:ZFIN;Acc:ZDB-GENE-081110-1]
		nr1d2a	nuclear receptor subfamily 1, group D, member 2a [Source:ZFIN;Acc:ZDB-GENE-040504-1]
		scaper	S-phase cyclin A-associated protein in the ER [Source:ZFIN;Acc:ZDB-GENE-060303-5]
		egr1	early growth response 1 [Source:ZFIN;Acc:ZDB-GENE-980526-320]
		tat	tyrosine aminotransferase [Source:ZFIN;Acc:ZDB-GENE-030131-1144]
		si:dkey-181m9.8	si:dkey-181m9.8 [Source:ZFIN;Acc:ZDB-GENE-070912-399]
		fbxo5	F-box protein 5 [Source:ZFIN;Acc:ZDB-GENE-030131-4027]
		rnf7	ring finger protein 7 [Source:ZFIN;Acc:ZDB-GENE-050220-12]
		p2rx5	purinergic receptor P2X, ligand-gated ion channel, 5 [Source:ZFIN;Acc:ZDB-GENE-030319-5]
		mapk7	mitogen-activated protein kinase 7 [Source:ZFIN;Acc:ZDB-GENE-050320-10]
		znf653	zinc finger protein 653 [Source:ZFIN;Acc:ZDB-GENE-071116-3]
		ciz1b	cdkn1a interacting zinc finger protein 1b [Source:ZFIN;Acc:ZDB-GENE-040426-2933]
		endog	endonuclease G [Source:ZFIN;Acc:ZDB-GENE-050522-402]
		gnl2	guanine nucleotide binding protein-like 2 (nucleolar) [Source:ZFIN;Acc:ZDB-GENE-040426-2317]
		cmlc1	cardiac myosin light chain-1 [Source:ZFIN;Acc:ZDB-GENE-030522-1]
		smpd4	sphingomyelin phosphodiesterase 4 [Source:ZFIN;Acc:ZDB-GENE-040426-2672]
		rcn2	reticulocalbin 2 [Source:ZFIN;Acc:ZDB-GENE-050706-62]
		enpep	glutamyl aminopeptidase [Source:ZFIN;Acc:ZDB-GENE-050309-218]
		wbp4	WW domain binding protein 4 [Source:ZFIN;Acc:ZDB-GENE-050522-342]
		ripk3	receptor-interacting serine-threonine kinase 3 [Source:ZFIN;Acc:ZDB-GENE-071115-4]
		rab40b	RAB40B, member RAS oncogene family [Source:ZFIN;Acc:ZDB-GENE-040718-257]
		zcrb1	zinc finger CCHC-type and RNA binding motif 1 [Source:ZFIN;Acc:ZDB-GENE-041210-114]
		ldb3a	LIM domain binding 3a [Source:ZFIN;Acc:ZDB-GENE-040121-6]
		trim66	tripartite motif containing 66 [Source:ZFIN;Acc:ZDB-GENE-040724-145]
		tab2	TGF-beta activated kinase 1/MAP3K7 binding protein 2 [Source:ZFIN;Acc:ZDB-GENE-040426-933]
		rnaseh1	ribonuclease H1 [Source:ZFIN;Acc:ZDB-GENE-040718-407]
		phf24	PHD finger protein 24 [Source:ZFIN;Acc:ZDB-GENE-091204-154]
		gars	glycyl-tRNA synthetase [Source:ZFIN;Acc:ZDB-GENE-030131-9174]
		ddx1	DEAD (Asp-Glu-Ala-Asp) box helicase 1 [Source:ZFIN;Acc:ZDB-GENE-041001-215]
		HBZ	zgc:163057 [Source:ZFIN;Acc:ZDB-GENE-070410-131]
		dph6	diphthamine biosynthesis 6 [Source:ZFIN;Acc:ZDB-GENE-050227-15]
		rbm14a	RNA binding motif protein 14a [Source:ZFIN;Acc:ZDB-GENE-050522-496]
		znf106a	zinc finger protein 106a [Source:ZFIN;Acc:ZDB-GENE-040718-21]
		bsnb	bassoon (presynaptic cytomatrix protein) b [Source:ZFIN;Acc:ZDB-GENE-120628-1]
		zbtb24	zinc finger and BTB domain containing 24 [Source:ZFIN;Acc:ZDB-GENE-081022-123]
		kif22	kinesin family member 22 [Source:ZFIN;Acc:ZDB-GENE-080204-34]
GO:0048565	digestive tract development
		pllp	plasmolipin [Source:ZFIN;Acc:ZDB-GENE-050419-195]
		rnpc3	RNA-binding region (RNP1, RRM) containing 3 [Source:ZFIN;Acc:ZDB-GENE-060312-35]
GO:0048545	response to steroid hormone
		nr1d2a	nuclear receptor subfamily 1, group D, member 2a [Source:ZFIN;Acc:ZDB-GENE-040504-1]
		c9	complement component 9 [Source:ZFIN;Acc:ZDB-GENE-050522-442]
GO:0042787	protein ubiquitination involved in ubiquitin-dependent protein catabolic process
		rnf7	ring finger protein 7 [Source:ZFIN;Acc:ZDB-GENE-050220-12]
		hectd3	HECT domain containing 3 [Source:ZFIN;Acc:ZDB-GENE-031118-179]
GO:0046530	photoreceptor cell differentiation
		rpgrb	retinitis pigmentosa GTPase regulator b [Source:ZFIN;Acc:ZDB-GENE-081015-2]
		adgrv1	adhesion G protein-coupled receptor V1 [Source:ZFIN;Acc:ZDB-GENE-040624-6]
GO:0055006	cardiac cell development
		cmlc1	cardiac myosin light chain-1 [Source:ZFIN;Acc:ZDB-GENE-030522-1]
GO:0070063	RNA polymerase binding
		zgc:56576	zgc:56576 [Source:ZFIN;Acc:ZDB-GENE-040426-1082]
GO:1901799	negative regulation of proteasomal protein catabolic process
		n4bp1	nedd4 binding protein 1 [Source:ZFIN;Acc:ZDB-GENE-030131-5538]
GO:0001736	establishment of planar polarity
		upk3b	uroplakin 3b [Source:ZFIN;Acc:ZDB-GENE-060526-348]
GO:0032435	negative regulation of proteasomal ubiquitin-dependent protein catabolic process
		n4bp1	nedd4 binding protein 1 [Source:ZFIN;Acc:ZDB-GENE-030131-5538]
GO:0043175	RNA polymerase core enzyme binding
		zgc:56576	zgc:56576 [Source:ZFIN;Acc:ZDB-GENE-040426-1082]
GO:0030100	regulation of endocytosis
		pllp	plasmolipin [Source:ZFIN;Acc:ZDB-GENE-050419-195]
GO:0031234	extrinsic component of cytoplasmic side of plasma membrane
		errfi1	ERBB receptor feedback inhibitor 1 [Source:ZFIN;Acc:ZDB-GENE-030131-6256]
GO:0018279	protein N-linked glycosylation via asparagine
		st3gal8	ST3 beta-galactoside alpha-2,3-sialyltransferase 8 [Source:ZFIN;Acc:ZDB-GENE-050417-286]
GO:0005372	water transmembrane transporter activity
		aqp1a.1	aquaporin 1a (Colton blood group), tandem duplicate 1 [Source:ZFIN;Acc:ZDB-GENE-030131-7764]
GO:0042770	signal transduction in response to DNA damage
		cep63	centrosomal protein 63 [Source:ZFIN;Acc:ZDB-GENE-040426-1154]
GO:0015166	polyol transmembrane transporter activity
		aqp1a.1	aquaporin 1a (Colton blood group), tandem duplicate 1 [Source:ZFIN;Acc:ZDB-GENE-030131-7764]
GO:0015168	glycerol transmembrane transporter activity
		aqp1a.1	aquaporin 1a (Colton blood group), tandem duplicate 1 [Source:ZFIN;Acc:ZDB-GENE-030131-7764]
GO:0006271	DNA strand elongation involved in DNA replication
		rnaseh1	ribonuclease H1 [Source:ZFIN;Acc:ZDB-GENE-040718-407]
GO:0015665	alcohol transmembrane transporter activity
		aqp1a.1	aquaporin 1a (Colton blood group), tandem duplicate 1 [Source:ZFIN;Acc:ZDB-GENE-030131-7764]
GO:0019897	extrinsic component of plasma membrane
		errfi1	ERBB receptor feedback inhibitor 1 [Source:ZFIN;Acc:ZDB-GENE-030131-6256]
GO:1903051	negative regulation of proteolysis involved in cellular protein catabolic process
		n4bp1	nedd4 binding protein 1 [Source:ZFIN;Acc:ZDB-GENE-030131-5538]
GO:0015250	water channel activity
		aqp1a.1	aquaporin 1a (Colton blood group), tandem duplicate 1 [Source:ZFIN;Acc:ZDB-GENE-030131-7764]
GO:0015254	glycerol channel activity
		aqp1a.1	aquaporin 1a (Colton blood group), tandem duplicate 1 [Source:ZFIN;Acc:ZDB-GENE-030131-7764]
GO:0031593	polyubiquitin binding
		si:ch73-70k4.1	si:ch73-70k4.1 [Source:ZFIN;Acc:ZDB-GENE-030131-3788]
GO:0000394	RNA splicing, via endonucleolytic cleavage and ligation
		zgc:56576	zgc:56576 [Source:ZFIN;Acc:ZDB-GENE-040426-1082]
GO:0007164	establishment of tissue polarity
		upk3b	uroplakin 3b [Source:ZFIN;Acc:ZDB-GENE-060526-348]
GO:0045132	meiotic chromosome segregation
		sgol1	shugoshin-like 1 (S. pombe) [Source:ZFIN;Acc:ZDB-GENE-070112-422]
GO:0097194	execution phase of apoptosis
		endog	endonuclease G [Source:ZFIN;Acc:ZDB-GENE-050522-402]
GO:1903363	negative regulation of cellular protein catabolic process
		n4bp1	nedd4 binding protein 1 [Source:ZFIN;Acc:ZDB-GENE-030131-5538]
GO:0006388	tRNA splicing, via endonucleolytic cleavage and ligation
		zgc:56576	zgc:56576 [Source:ZFIN;Acc:ZDB-GENE-040426-1082]
GO:0098609	cell-cell adhesion
		si:ch73-22o12.1	si:ch73-22o12.1 [Source:ZFIN;Acc:ZDB-GENE-110411-27]
		perp	PERP, TP53 apoptosis effector [Source:ZFIN;Acc:ZDB-GENE-050104-1]
		il7r	interleukin 7 receptor [Source:ZFIN;Acc:ZDB-GENE-080110-7]
GO:0051302	regulation of cell division
		fbxo5	F-box protein 5 [Source:ZFIN;Acc:ZDB-GENE-030131-4027]
		gnl2	guanine nucleotide binding protein-like 2 (nucleolar) [Source:ZFIN;Acc:ZDB-GENE-040426-2317]
GO:0022414	reproductive process
		sgol1	shugoshin-like 1 (S. pombe) [Source:ZFIN;Acc:ZDB-GENE-070112-422]
		ilf3a	interleukin enhancer binding factor 3a [Source:ZFIN;Acc:ZDB-GENE-030131-3151]
		fbxo5	F-box protein 5 [Source:ZFIN;Acc:ZDB-GENE-030131-4027]
GO:0006955	immune response
		il6	interleukin 6 (interferon, beta 2) [Source:ZFIN;Acc:ZDB-GENE-120509-1]
		ighd	immunoglobulin heavy constant delta [Source:ZFIN;Acc:ZDB-GENE-040513-9]
		ighv1-4	immunoglobulin heavy variable 1-4 [Source:ZFIN;Acc:ZDB-GENE-040514-1]
		c9	complement component 9 [Source:ZFIN;Acc:ZDB-GENE-050522-442]
		si:busm1-194e12.12	si:busm1-194e12.12 [Source:ZFIN;Acc:ZDB-GENE-030616-319]
GO:0060429	epithelium development
		errfi1	ERBB receptor feedback inhibitor 1 [Source:ZFIN;Acc:ZDB-GENE-030131-6256]
		rtf1	RTF1 homolog, Paf1/RNA polymerase II complex component [Source:ZFIN;Acc:ZDB-GENE-030131-6778]
		mpzl1l	myelin protein zero-like 1 like [Source:ZFIN;Acc:ZDB-GENE-050417-455]
		upk3b	uroplakin 3b [Source:ZFIN;Acc:ZDB-GENE-060526-348]
		ldb3a	LIM domain binding 3a [Source:ZFIN;Acc:ZDB-GENE-040121-6]
		tab2	TGF-beta activated kinase 1/MAP3K7 binding protein 2 [Source:ZFIN;Acc:ZDB-GENE-040426-933]
		snap29	synaptosomal-associated protein 29 [Source:ZFIN;Acc:ZDB-GENE-041111-226]
		kif22	kinesin family member 22 [Source:ZFIN;Acc:ZDB-GENE-080204-34]
GO:0000003	reproduction
		sgol1	shugoshin-like 1 (S. pombe) [Source:ZFIN;Acc:ZDB-GENE-070112-422]
		ilf3a	interleukin enhancer binding factor 3a [Source:ZFIN;Acc:ZDB-GENE-030131-3151]
		fbxo5	F-box protein 5 [Source:ZFIN;Acc:ZDB-GENE-030131-4027]
GO:0008509	anion transmembrane transporter activity
		slc22a16	solute carrier family 22 (organic cation/carnitine transporter), member 16 [Source:ZFIN;Acc:ZDB-GENE-041001-166]
		slc36a1	solute carrier family 36 (proton/amino acid symporter), member 1 [Source:ZFIN;Acc:ZDB-GENE-061117-1]
GO:0050776	regulation of immune response
		ighd	immunoglobulin heavy constant delta [Source:ZFIN;Acc:ZDB-GENE-040513-9]
		ighv1-4	immunoglobulin heavy variable 1-4 [Source:ZFIN;Acc:ZDB-GENE-040514-1]
GO:0031400	negative regulation of protein modification process
		fbxo5	F-box protein 5 [Source:ZFIN;Acc:ZDB-GENE-030131-4027]
		n4bp1	nedd4 binding protein 1 [Source:ZFIN;Acc:ZDB-GENE-030131-5538]
GO:0007623	circadian rhythm
		nr1d2a	nuclear receptor subfamily 1, group D, member 2a [Source:ZFIN;Acc:ZDB-GENE-040504-1]
GO:0001738	morphogenesis of a polarized epithelium
		upk3b	uroplakin 3b [Source:ZFIN;Acc:ZDB-GENE-060526-348]
GO:0004702	receptor signaling protein serine/threonine kinase activity
		mapk7	mitogen-activated protein kinase 7 [Source:ZFIN;Acc:ZDB-GENE-050320-10]
GO:0006490	oligosaccharide-lipid intermediate biosynthetic process
		srd5a3	steroid 5 alpha-reductase 3 [Source:ZFIN;Acc:ZDB-GENE-030131-7915]
GO:0003950	NAD+ ADP-ribosyltransferase activity
		PARP9	si:ch211-219a4.6 [Source:ZFIN;Acc:ZDB-GENE-081104-179]
GO:0000463	maturation of LSU-rRNA from tricistronic rRNA transcript (SSU-rRNA, 5.8S rRNA, LSU-rRNA)
		gnl2	guanine nucleotide binding protein-like 2 (nucleolar) [Source:ZFIN;Acc:ZDB-GENE-040426-2317]
GO:0000469	cleavage involved in rRNA processing
		gnl2	guanine nucleotide binding protein-like 2 (nucleolar) [Source:ZFIN;Acc:ZDB-GENE-040426-2317]
GO:0001614	purinergic nucleotide receptor activity
		p2rx5	purinergic receptor P2X, ligand-gated ion channel, 5 [Source:ZFIN;Acc:ZDB-GENE-030319-5]
GO:0016079	synaptic vesicle exocytosis
		snap29	synaptosomal-associated protein 29 [Source:ZFIN;Acc:ZDB-GENE-041111-226]
GO:0099500	NA
		snap29	synaptosomal-associated protein 29 [Source:ZFIN;Acc:ZDB-GENE-041111-226]
GO:0071478	cellular response to radiation
		badb	BCL2-associated agonist of cell death b [Source:ZFIN;Acc:ZDB-GENE-000616-1]
GO:0007157	heterophilic cell-cell adhesion via plasma membrane cell adhesion molecules
		si:ch73-22o12.1	si:ch73-22o12.1 [Source:ZFIN;Acc:ZDB-GENE-110411-27]
GO:0031629	synaptic vesicle fusion to presynaptic membrane
		snap29	synaptosomal-associated protein 29 [Source:ZFIN;Acc:ZDB-GENE-041111-226]
GO:0042177	negative regulation of protein catabolic process
		n4bp1	nedd4 binding protein 1 [Source:ZFIN;Acc:ZDB-GENE-030131-5538]
GO:0005788	endoplasmic reticulum lumen
		os9	osteosarcoma amplified 9, endoplasmic reticulum lectin [Source:ZFIN;Acc:ZDB-GENE-060929-32]
GO:0030217	T cell differentiation
		il7r	interleukin 7 receptor [Source:ZFIN;Acc:ZDB-GENE-080110-7]
GO:0006865	amino acid transport
		slc36a1	solute carrier family 36 (proton/amino acid symporter), member 1 [Source:ZFIN;Acc:ZDB-GENE-061117-1]
GO:0009411	response to UV
		perp	PERP, TP53 apoptosis effector [Source:ZFIN;Acc:ZDB-GENE-050104-1]
GO:0060993	kidney morphogenesis
		upk3b	uroplakin 3b [Source:ZFIN;Acc:ZDB-GENE-060526-348]
GO:0003351	epithelial cilium movement
		rpgrb	retinitis pigmentosa GTPase regulator b [Source:ZFIN;Acc:ZDB-GENE-081015-2]
GO:0070851	growth factor receptor binding
		il6	interleukin 6 (interferon, beta 2) [Source:ZFIN;Acc:ZDB-GENE-120509-1]
GO:0042552	myelination
		ndrg1a	N-myc downstream regulated 1a [Source:ZFIN;Acc:ZDB-GENE-030826-34]
GO:0045026	plasma membrane fusion
		snap29	synaptosomal-associated protein 29 [Source:ZFIN;Acc:ZDB-GENE-041111-226]
GO:0007272	ensheathment of neurons
		ndrg1a	N-myc downstream regulated 1a [Source:ZFIN;Acc:ZDB-GENE-030826-34]
GO:0018196	peptidyl-asparagine modification
		st3gal8	ST3 beta-galactoside alpha-2,3-sialyltransferase 8 [Source:ZFIN;Acc:ZDB-GENE-050417-286]
GO:0000470	maturation of LSU-rRNA
		gnl2	guanine nucleotide binding protein-like 2 (nucleolar) [Source:ZFIN;Acc:ZDB-GENE-040426-2317]
GO:0016502	nucleotide receptor activity
		p2rx5	purinergic receptor P2X, ligand-gated ion channel, 5 [Source:ZFIN;Acc:ZDB-GENE-030319-5]
GO:0022616	DNA strand elongation
		rnaseh1	ribonuclease H1 [Source:ZFIN;Acc:ZDB-GENE-040718-407]
GO:0008366	axon ensheathment
		ndrg1a	N-myc downstream regulated 1a [Source:ZFIN;Acc:ZDB-GENE-030826-34]
GO:0005913	cell-cell adherens junction
		si:ch73-22o12.1	si:ch73-22o12.1 [Source:ZFIN;Acc:ZDB-GENE-110411-27]
GO:0009898	cytoplasmic side of plasma membrane
		errfi1	ERBB receptor feedback inhibitor 1 [Source:ZFIN;Acc:ZDB-GENE-030131-6256]
GO:0071542	dopaminergic neuron differentiation
		rem2	RAS (RAD and GEM)-like GTP binding 2 [Source:ZFIN;Acc:ZDB-GENE-081110-1]
GO:0090305	nucleic acid phosphodiester bond hydrolysis
		endog	endonuclease G [Source:ZFIN;Acc:ZDB-GENE-050522-402]
		gnl2	guanine nucleotide binding protein-like 2 (nucleolar) [Source:ZFIN;Acc:ZDB-GENE-040426-2317]
GO:0009888	tissue development
		rpgrb	retinitis pigmentosa GTPase regulator b [Source:ZFIN;Acc:ZDB-GENE-081015-2]
		errfi1	ERBB receptor feedback inhibitor 1 [Source:ZFIN;Acc:ZDB-GENE-030131-6256]
		egr1	early growth response 1 [Source:ZFIN;Acc:ZDB-GENE-980526-320]
		rtf1	RTF1 homolog, Paf1/RNA polymerase II complex component [Source:ZFIN;Acc:ZDB-GENE-030131-6778]
		irx2a	iroquois homeobox 2a [Source:ZFIN;Acc:ZDB-GENE-040426-1446]
		cmlc1	cardiac myosin light chain-1 [Source:ZFIN;Acc:ZDB-GENE-030522-1]
		mpzl1l	myelin protein zero-like 1 like [Source:ZFIN;Acc:ZDB-GENE-050417-455]
		upk3b	uroplakin 3b [Source:ZFIN;Acc:ZDB-GENE-060526-348]
		ldb3a	LIM domain binding 3a [Source:ZFIN;Acc:ZDB-GENE-040121-6]
		tab2	TGF-beta activated kinase 1/MAP3K7 binding protein 2 [Source:ZFIN;Acc:ZDB-GENE-040426-933]
		snap29	synaptosomal-associated protein 29 [Source:ZFIN;Acc:ZDB-GENE-041111-226]
		kif22	kinesin family member 22 [Source:ZFIN;Acc:ZDB-GENE-080204-34]
GO:0044767	single-organism developmental process
		hdac6	histone deacetylase 6 [Source:ZFIN;Acc:ZDB-GENE-030131-3232]
		pllp	plasmolipin [Source:ZFIN;Acc:ZDB-GENE-050419-195]
		elf3	E74-like factor 3 (ets domain transcription factor, epithelial-specific ) [Source:ZFIN;Acc:ZDB-GENE-030131-8760]
		cd63	CD63 molecule [Source:ZFIN;Acc:ZDB-GENE-030131-180]
		c19h1orf109	c19h1orf109 homolog (H. sapiens) [Source:ZFIN;Acc:ZDB-GENE-021219-1]
		ets2	v-ets avian erythroblastosis virus E26 oncogene homolog 2 [Source:ZFIN;Acc:ZDB-GENE-050522-552]
		cd44a	CD44 molecule (Indian blood group) a [Source:ZFIN;Acc:ZDB-GENE-110429-1]
		rpgrb	retinitis pigmentosa GTPase regulator b [Source:ZFIN;Acc:ZDB-GENE-081015-2]
		errfi1	ERBB receptor feedback inhibitor 1 [Source:ZFIN;Acc:ZDB-GENE-030131-6256]
		rem2	RAS (RAD and GEM)-like GTP binding 2 [Source:ZFIN;Acc:ZDB-GENE-081110-1]
		lum	lumican [Source:ZFIN;Acc:ZDB-GENE-040625-24]
		si:dkeyp-118h3.6	si:dkeyp-118h3.6 [Source:ZFIN;Acc:ZDB-GENE-050809-8]
		egr1	early growth response 1 [Source:ZFIN;Acc:ZDB-GENE-980526-320]
		il7r	interleukin 7 receptor [Source:ZFIN;Acc:ZDB-GENE-080110-7]
		fbxo5	F-box protein 5 [Source:ZFIN;Acc:ZDB-GENE-030131-4027]
		rtf1	RTF1 homolog, Paf1/RNA polymerase II complex component [Source:ZFIN;Acc:ZDB-GENE-030131-6778]
		irx2a	iroquois homeobox 2a [Source:ZFIN;Acc:ZDB-GENE-040426-1446]
		gnl2	guanine nucleotide binding protein-like 2 (nucleolar) [Source:ZFIN;Acc:ZDB-GENE-040426-2317]
		cmlc1	cardiac myosin light chain-1 [Source:ZFIN;Acc:ZDB-GENE-030522-1]
		mpzl1l	myelin protein zero-like 1 like [Source:ZFIN;Acc:ZDB-GENE-050417-455]
		upk3b	uroplakin 3b [Source:ZFIN;Acc:ZDB-GENE-060526-348]
		fgf14	fibroblast growth factor 14 [Source:ZFIN;Acc:ZDB-GENE-060506-1]
		ldb3a	LIM domain binding 3a [Source:ZFIN;Acc:ZDB-GENE-040121-6]
		hapln4	hyaluronan and proteoglycan link protein 4 [Source:ZFIN;Acc:ZDB-GENE-060503-243]
		rbp4l	retinol binding protein 4, like [Source:ZFIN;Acc:ZDB-GENE-030131-7591]
		rnpc3	RNA-binding region (RNP1, RRM) containing 3 [Source:ZFIN;Acc:ZDB-GENE-060312-35]
		adgrv1	adhesion G protein-coupled receptor V1 [Source:ZFIN;Acc:ZDB-GENE-040624-6]
		fkbpl	FK506 binding protein like [Source:ZFIN;Acc:ZDB-GENE-030131-4744]
		tab2	TGF-beta activated kinase 1/MAP3K7 binding protein 2 [Source:ZFIN;Acc:ZDB-GENE-040426-933]
		snap29	synaptosomal-associated protein 29 [Source:ZFIN;Acc:ZDB-GENE-041111-226]
		ndrg1a	N-myc downstream regulated 1a [Source:ZFIN;Acc:ZDB-GENE-030826-34]
		bsnb	bassoon (presynaptic cytomatrix protein) b [Source:ZFIN;Acc:ZDB-GENE-120628-1]
		kif22	kinesin family member 22 [Source:ZFIN;Acc:ZDB-GENE-080204-34]
GO:0009986	cell surface
		ighd	immunoglobulin heavy constant delta [Source:ZFIN;Acc:ZDB-GENE-040513-9]
		ighv1-4	immunoglobulin heavy variable 1-4 [Source:ZFIN;Acc:ZDB-GENE-040514-1]
GO:0048285	organelle fission
		sgol1	shugoshin-like 1 (S. pombe) [Source:ZFIN;Acc:ZDB-GENE-070112-422]
		fbxo5	F-box protein 5 [Source:ZFIN;Acc:ZDB-GENE-030131-4027]
		gnl2	guanine nucleotide binding protein-like 2 (nucleolar) [Source:ZFIN;Acc:ZDB-GENE-040426-2317]
		cep63	centrosomal protein 63 [Source:ZFIN;Acc:ZDB-GENE-040426-1154]
GO:0005102	receptor binding
		il6	interleukin 6 (interferon, beta 2) [Source:ZFIN;Acc:ZDB-GENE-120509-1]
		ighd	immunoglobulin heavy constant delta [Source:ZFIN;Acc:ZDB-GENE-040513-9]
		ighv1-4	immunoglobulin heavy variable 1-4 [Source:ZFIN;Acc:ZDB-GENE-040514-1]
		si:ch73-22o12.1	si:ch73-22o12.1 [Source:ZFIN;Acc:ZDB-GENE-110411-27]
		nts	neurotensin [Source:ZFIN;Acc:ZDB-GENE-091204-433]
		fgf14	fibroblast growth factor 14 [Source:ZFIN;Acc:ZDB-GENE-060506-1]
GO:0004879	RNA polymerase II transcription factor activity, ligand-activated sequence-specific DNA binding
		nr1d2a	nuclear receptor subfamily 1, group D, member 2a [Source:ZFIN;Acc:ZDB-GENE-040504-1]
GO:0033108	mitochondrial respiratory chain complex assembly
		immp1l	inner mitochondrial membrane peptidase subunit 1 [Source:ZFIN;Acc:ZDB-GENE-070522-4]
GO:0001573	ganglioside metabolic process
		st3gal8	ST3 beta-galactoside alpha-2,3-sialyltransferase 8 [Source:ZFIN;Acc:ZDB-GENE-050417-286]
GO:0098531	transcription factor activity, direct ligand regulated sequence-specific DNA binding
		nr1d2a	nuclear receptor subfamily 1, group D, member 2a [Source:ZFIN;Acc:ZDB-GENE-040504-1]
GO:0051298	centrosome duplication
		cep63	centrosomal protein 63 [Source:ZFIN;Acc:ZDB-GENE-040426-1154]
GO:0031076	embryonic camera-type eye development
		lum	lumican [Source:ZFIN;Acc:ZDB-GENE-040625-24]
GO:0045839	negative regulation of mitotic nuclear division
		fbxo5	F-box protein 5 [Source:ZFIN;Acc:ZDB-GENE-030131-4027]
GO:0022834	ligand-gated channel activity
		p2rx5	purinergic receptor P2X, ligand-gated ion channel, 5 [Source:ZFIN;Acc:ZDB-GENE-030319-5]
GO:0009435	NAD biosynthetic process
		afmid	arylformamidase [Source:ZFIN;Acc:ZDB-GENE-050417-166]
GO:0000910	cytokinesis
		fbxo5	F-box protein 5 [Source:ZFIN;Acc:ZDB-GENE-030131-4027]
GO:0035586	purinergic receptor activity
		p2rx5	purinergic receptor P2X, ligand-gated ion channel, 5 [Source:ZFIN;Acc:ZDB-GENE-030319-5]
GO:0003777	microtubule motor activity
		kif22	kinesin family member 22 [Source:ZFIN;Acc:ZDB-GENE-080204-34]
GO:0005089	Rho guanyl-nucleotide exchange factor activity
		ngef	neuronal guanine nucleotide exchange factor [Source:ZFIN;Acc:ZDB-GENE-130530-794]
GO:0015276	ligand-gated ion channel activity
		p2rx5	purinergic receptor P2X, ligand-gated ion channel, 5 [Source:ZFIN;Acc:ZDB-GENE-030319-5]
GO:0046513	ceramide biosynthetic process
		st3gal8	ST3 beta-galactoside alpha-2,3-sialyltransferase 8 [Source:ZFIN;Acc:ZDB-GENE-050417-286]
GO:0006029	proteoglycan metabolic process
		chst14	carbohydrate (N-acetylgalactosamine 4-0) sulfotransferase 14 [Source:ZFIN;Acc:ZDB-GENE-040401-3]
GO:0071214	cellular response to abiotic stimulus
		badb	BCL2-associated agonist of cell death b [Source:ZFIN;Acc:ZDB-GENE-000616-1]
GO:0015171	amino acid transmembrane transporter activity
		slc36a1	solute carrier family 36 (proton/amino acid symporter), member 1 [Source:ZFIN;Acc:ZDB-GENE-061117-1]
GO:0071391	cellular response to estrogen stimulus
		c9	complement component 9 [Source:ZFIN;Acc:ZDB-GENE-050522-442]
GO:0045177	apical part of cell
		emp2	epithelial membrane protein 2 [Source:ZFIN;Acc:ZDB-GENE-040822-24]
GO:0008483	transaminase activity
		tat	tyrosine aminotransferase [Source:ZFIN;Acc:ZDB-GENE-030131-1144]
GO:0016324	apical plasma membrane
		emp2	epithelial membrane protein 2 [Source:ZFIN;Acc:ZDB-GENE-040822-24]
GO:0016323	basolateral plasma membrane
		aqp1a.1	aquaporin 1a (Colton blood group), tandem duplicate 1 [Source:ZFIN;Acc:ZDB-GENE-030131-7764]
GO:0043161	proteasome-mediated ubiquitin-dependent protein catabolic process
		os9	osteosarcoma amplified 9, endoplasmic reticulum lectin [Source:ZFIN;Acc:ZDB-GENE-060929-32]
		rnf7	ring finger protein 7 [Source:ZFIN;Acc:ZDB-GENE-050220-12]
		n4bp1	nedd4 binding protein 1 [Source:ZFIN;Acc:ZDB-GENE-030131-5538]
GO:0016485	protein processing
		immp1l	inner mitochondrial membrane peptidase subunit 1 [Source:ZFIN;Acc:ZDB-GENE-070522-4]
		plaua	plasminogen activator, urokinase a [Source:ZFIN;Acc:ZDB-GENE-090313-278]
GO:0016278	lysine N-methyltransferase activity
		ndufaf5	NADH dehydrogenase (ubiquinone) complex I, assembly factor 5 [Source:ZFIN;Acc:ZDB-GENE-070410-110]
		setd4	SET domain containing 4 [Source:ZFIN;Acc:ZDB-GENE-050808-2]
GO:0016279	protein-lysine N-methyltransferase activity
		ndufaf5	NADH dehydrogenase (ubiquinone) complex I, assembly factor 5 [Source:ZFIN;Acc:ZDB-GENE-070410-110]
		setd4	SET domain containing 4 [Source:ZFIN;Acc:ZDB-GENE-050808-2]
GO:0098590	plasma membrane region
		aqp1a.1	aquaporin 1a (Colton blood group), tandem duplicate 1 [Source:ZFIN;Acc:ZDB-GENE-030131-7764]
		emp2	epithelial membrane protein 2 [Source:ZFIN;Acc:ZDB-GENE-040822-24]
GO:0032502	developmental process
		hdac6	histone deacetylase 6 [Source:ZFIN;Acc:ZDB-GENE-030131-3232]
		pllp	plasmolipin [Source:ZFIN;Acc:ZDB-GENE-050419-195]
		elf3	E74-like factor 3 (ets domain transcription factor, epithelial-specific ) [Source:ZFIN;Acc:ZDB-GENE-030131-8760]
		cd63	CD63 molecule [Source:ZFIN;Acc:ZDB-GENE-030131-180]
		c19h1orf109	c19h1orf109 homolog (H. sapiens) [Source:ZFIN;Acc:ZDB-GENE-021219-1]
		ets2	v-ets avian erythroblastosis virus E26 oncogene homolog 2 [Source:ZFIN;Acc:ZDB-GENE-050522-552]
		cd44a	CD44 molecule (Indian blood group) a [Source:ZFIN;Acc:ZDB-GENE-110429-1]
		rpgrb	retinitis pigmentosa GTPase regulator b [Source:ZFIN;Acc:ZDB-GENE-081015-2]
		errfi1	ERBB receptor feedback inhibitor 1 [Source:ZFIN;Acc:ZDB-GENE-030131-6256]
		rem2	RAS (RAD and GEM)-like GTP binding 2 [Source:ZFIN;Acc:ZDB-GENE-081110-1]
		lum	lumican [Source:ZFIN;Acc:ZDB-GENE-040625-24]
		si:dkeyp-118h3.6	si:dkeyp-118h3.6 [Source:ZFIN;Acc:ZDB-GENE-050809-8]
		egr1	early growth response 1 [Source:ZFIN;Acc:ZDB-GENE-980526-320]
		il7r	interleukin 7 receptor [Source:ZFIN;Acc:ZDB-GENE-080110-7]
		fbxo5	F-box protein 5 [Source:ZFIN;Acc:ZDB-GENE-030131-4027]
		rtf1	RTF1 homolog, Paf1/RNA polymerase II complex component [Source:ZFIN;Acc:ZDB-GENE-030131-6778]
		irx2a	iroquois homeobox 2a [Source:ZFIN;Acc:ZDB-GENE-040426-1446]
		gnl2	guanine nucleotide binding protein-like 2 (nucleolar) [Source:ZFIN;Acc:ZDB-GENE-040426-2317]
		cmlc1	cardiac myosin light chain-1 [Source:ZFIN;Acc:ZDB-GENE-030522-1]
		mpzl1l	myelin protein zero-like 1 like [Source:ZFIN;Acc:ZDB-GENE-050417-455]
		upk3b	uroplakin 3b [Source:ZFIN;Acc:ZDB-GENE-060526-348]
		fgf14	fibroblast growth factor 14 [Source:ZFIN;Acc:ZDB-GENE-060506-1]
		ldb3a	LIM domain binding 3a [Source:ZFIN;Acc:ZDB-GENE-040121-6]
		hapln4	hyaluronan and proteoglycan link protein 4 [Source:ZFIN;Acc:ZDB-GENE-060503-243]
		rbp4l	retinol binding protein 4, like [Source:ZFIN;Acc:ZDB-GENE-030131-7591]
		rnpc3	RNA-binding region (RNP1, RRM) containing 3 [Source:ZFIN;Acc:ZDB-GENE-060312-35]
		adgrv1	adhesion G protein-coupled receptor V1 [Source:ZFIN;Acc:ZDB-GENE-040624-6]
		fkbpl	FK506 binding protein like [Source:ZFIN;Acc:ZDB-GENE-030131-4744]
		tab2	TGF-beta activated kinase 1/MAP3K7 binding protein 2 [Source:ZFIN;Acc:ZDB-GENE-040426-933]
		snap29	synaptosomal-associated protein 29 [Source:ZFIN;Acc:ZDB-GENE-041111-226]
		ndrg1a	N-myc downstream regulated 1a [Source:ZFIN;Acc:ZDB-GENE-030826-34]
		bsnb	bassoon (presynaptic cytomatrix protein) b [Source:ZFIN;Acc:ZDB-GENE-120628-1]
		kif22	kinesin family member 22 [Source:ZFIN;Acc:ZDB-GENE-080204-34]
GO:0007275	multicellular organismal development
		hdac6	histone deacetylase 6 [Source:ZFIN;Acc:ZDB-GENE-030131-3232]
		pllp	plasmolipin [Source:ZFIN;Acc:ZDB-GENE-050419-195]
		cd63	CD63 molecule [Source:ZFIN;Acc:ZDB-GENE-030131-180]
		c19h1orf109	c19h1orf109 homolog (H. sapiens) [Source:ZFIN;Acc:ZDB-GENE-021219-1]
		cd44a	CD44 molecule (Indian blood group) a [Source:ZFIN;Acc:ZDB-GENE-110429-1]
		rpgrb	retinitis pigmentosa GTPase regulator b [Source:ZFIN;Acc:ZDB-GENE-081015-2]
		errfi1	ERBB receptor feedback inhibitor 1 [Source:ZFIN;Acc:ZDB-GENE-030131-6256]
		rem2	RAS (RAD and GEM)-like GTP binding 2 [Source:ZFIN;Acc:ZDB-GENE-081110-1]
		lum	lumican [Source:ZFIN;Acc:ZDB-GENE-040625-24]
		si:dkeyp-118h3.6	si:dkeyp-118h3.6 [Source:ZFIN;Acc:ZDB-GENE-050809-8]
		egr1	early growth response 1 [Source:ZFIN;Acc:ZDB-GENE-980526-320]
		il7r	interleukin 7 receptor [Source:ZFIN;Acc:ZDB-GENE-080110-7]
		fbxo5	F-box protein 5 [Source:ZFIN;Acc:ZDB-GENE-030131-4027]
		rtf1	RTF1 homolog, Paf1/RNA polymerase II complex component [Source:ZFIN;Acc:ZDB-GENE-030131-6778]
		irx2a	iroquois homeobox 2a [Source:ZFIN;Acc:ZDB-GENE-040426-1446]
		gnl2	guanine nucleotide binding protein-like 2 (nucleolar) [Source:ZFIN;Acc:ZDB-GENE-040426-2317]
		cmlc1	cardiac myosin light chain-1 [Source:ZFIN;Acc:ZDB-GENE-030522-1]
		upk3b	uroplakin 3b [Source:ZFIN;Acc:ZDB-GENE-060526-348]
		fgf14	fibroblast growth factor 14 [Source:ZFIN;Acc:ZDB-GENE-060506-1]
		ldb3a	LIM domain binding 3a [Source:ZFIN;Acc:ZDB-GENE-040121-6]
		hapln4	hyaluronan and proteoglycan link protein 4 [Source:ZFIN;Acc:ZDB-GENE-060503-243]
		rbp4l	retinol binding protein 4, like [Source:ZFIN;Acc:ZDB-GENE-030131-7591]
		rnpc3	RNA-binding region (RNP1, RRM) containing 3 [Source:ZFIN;Acc:ZDB-GENE-060312-35]
		adgrv1	adhesion G protein-coupled receptor V1 [Source:ZFIN;Acc:ZDB-GENE-040624-6]
		fkbpl	FK506 binding protein like [Source:ZFIN;Acc:ZDB-GENE-030131-4744]
		tab2	TGF-beta activated kinase 1/MAP3K7 binding protein 2 [Source:ZFIN;Acc:ZDB-GENE-040426-933]
		ndrg1a	N-myc downstream regulated 1a [Source:ZFIN;Acc:ZDB-GENE-030826-34]
		bsnb	bassoon (presynaptic cytomatrix protein) b [Source:ZFIN;Acc:ZDB-GENE-120628-1]
		kif22	kinesin family member 22 [Source:ZFIN;Acc:ZDB-GENE-080204-34]
GO:0070647	protein modification by small protein conjugation or removal
		uba5	ubiquitin-like modifier activating enzyme 5 [Source:ZFIN;Acc:ZDB-GENE-031112-2]
		fbxo5	F-box protein 5 [Source:ZFIN;Acc:ZDB-GENE-030131-4027]
		rnf7	ring finger protein 7 [Source:ZFIN;Acc:ZDB-GENE-050220-12]
		rab40b	RAB40B, member RAS oncogene family [Source:ZFIN;Acc:ZDB-GENE-040718-257]
		n4bp1	nedd4 binding protein 1 [Source:ZFIN;Acc:ZDB-GENE-030131-5538]
		hectd3	HECT domain containing 3 [Source:ZFIN;Acc:ZDB-GENE-031118-179]
GO:0010498	proteasomal protein catabolic process
		os9	osteosarcoma amplified 9, endoplasmic reticulum lectin [Source:ZFIN;Acc:ZDB-GENE-060929-32]
		rnf7	ring finger protein 7 [Source:ZFIN;Acc:ZDB-GENE-050220-12]
		n4bp1	nedd4 binding protein 1 [Source:ZFIN;Acc:ZDB-GENE-030131-5538]
GO:0050839	cell adhesion molecule binding
		si:ch73-22o12.1	si:ch73-22o12.1 [Source:ZFIN;Acc:ZDB-GENE-110411-27]
GO:0051784	negative regulation of nuclear division
		fbxo5	F-box protein 5 [Source:ZFIN;Acc:ZDB-GENE-030131-4027]
GO:0019359	nicotinamide nucleotide biosynthetic process
		afmid	arylformamidase [Source:ZFIN;Acc:ZDB-GENE-050417-166]
GO:0021782	glial cell development
		ndrg1a	N-myc downstream regulated 1a [Source:ZFIN;Acc:ZDB-GENE-030826-34]
GO:0019674	NAD metabolic process
		afmid	arylformamidase [Source:ZFIN;Acc:ZDB-GENE-050417-166]
GO:0030148	sphingolipid biosynthetic process
		st3gal8	ST3 beta-galactoside alpha-2,3-sialyltransferase 8 [Source:ZFIN;Acc:ZDB-GENE-050417-286]
GO:0005637	nuclear inner membrane
		p2rx5	purinergic receptor P2X, ligand-gated ion channel, 5 [Source:ZFIN;Acc:ZDB-GENE-030319-5]
GO:0017156	calcium ion-dependent exocytosis
		snap29	synaptosomal-associated protein 29 [Source:ZFIN;Acc:ZDB-GENE-041111-226]
GO:0045121	membrane raft
		emp2	epithelial membrane protein 2 [Source:ZFIN;Acc:ZDB-GENE-040822-24]
GO:0060028	convergent extension involved in axis elongation
		mpzl1l	myelin protein zero-like 1 like [Source:ZFIN;Acc:ZDB-GENE-050417-455]
GO:0046164	alcohol catabolic process
		srd5a3	steroid 5 alpha-reductase 3 [Source:ZFIN;Acc:ZDB-GENE-030131-7915]
GO:0019363	pyridine nucleotide biosynthetic process
		afmid	arylformamidase [Source:ZFIN;Acc:ZDB-GENE-050417-166]
GO:0048048	embryonic eye morphogenesis
		lum	lumican [Source:ZFIN;Acc:ZDB-GENE-040625-24]
GO:0050808	synapse organization
		bsnb	bassoon (presynaptic cytomatrix protein) b [Source:ZFIN;Acc:ZDB-GENE-120628-1]
GO:0019882	antigen processing and presentation
		si:busm1-194e12.12	si:busm1-194e12.12 [Source:ZFIN;Acc:ZDB-GENE-030616-319]
GO:0048511	rhythmic process
		nr1d2a	nuclear receptor subfamily 1, group D, member 2a [Source:ZFIN;Acc:ZDB-GENE-040504-1]
GO:0098562	cytoplasmic side of membrane
		errfi1	ERBB receptor feedback inhibitor 1 [Source:ZFIN;Acc:ZDB-GENE-030131-6256]
GO:0005814	centriole
		cep63	centrosomal protein 63 [Source:ZFIN;Acc:ZDB-GENE-040426-1154]
GO:0043627	response to estrogen
		c9	complement component 9 [Source:ZFIN;Acc:ZDB-GENE-050522-442]
GO:1901616	organic hydroxy compound catabolic process
		srd5a3	steroid 5 alpha-reductase 3 [Source:ZFIN;Acc:ZDB-GENE-030131-7915]
GO:0016769	transferase activity, transferring nitrogenous groups
		tat	tyrosine aminotransferase [Source:ZFIN;Acc:ZDB-GENE-030131-1144]
GO:0050727	regulation of inflammatory response
		zgc:171731	zgc:171731 [Source:ZFIN;Acc:ZDB-GENE-071004-27]
GO:0006476	protein deacetylation
		hdac6	histone deacetylase 6 [Source:ZFIN;Acc:ZDB-GENE-030131-3232]
GO:0098857	membrane microdomain
		emp2	epithelial membrane protein 2 [Source:ZFIN;Acc:ZDB-GENE-040822-24]
GO:0090502	RNA phosphodiester bond hydrolysis, endonucleolytic
		gnl2	guanine nucleotide binding protein-like 2 (nucleolar) [Source:ZFIN;Acc:ZDB-GENE-040426-2317]
GO:0021954	central nervous system neuron development
		kif22	kinesin family member 22 [Source:ZFIN;Acc:ZDB-GENE-080204-34]
GO:0060026	convergent extension
		mpzl1l	myelin protein zero-like 1 like [Source:ZFIN;Acc:ZDB-GENE-050417-455]
		tab2	TGF-beta activated kinase 1/MAP3K7 binding protein 2 [Source:ZFIN;Acc:ZDB-GENE-040426-933]
GO:0098542	defense response to other organism
		ighd	immunoglobulin heavy constant delta [Source:ZFIN;Acc:ZDB-GENE-040513-9]
		ighv1-4	immunoglobulin heavy variable 1-4 [Source:ZFIN;Acc:ZDB-GENE-040514-1]
GO:0008324	cation transmembrane transporter activity
		aqp1a.1	aquaporin 1a (Colton blood group), tandem duplicate 1 [Source:ZFIN;Acc:ZDB-GENE-030131-7764]
		slc22a16	solute carrier family 22 (organic cation/carnitine transporter), member 16 [Source:ZFIN;Acc:ZDB-GENE-041001-166]
		p2rx5	purinergic receptor P2X, ligand-gated ion channel, 5 [Source:ZFIN;Acc:ZDB-GENE-030319-5]
		slc36a1	solute carrier family 36 (proton/amino acid symporter), member 1 [Source:ZFIN;Acc:ZDB-GENE-061117-1]
GO:0007067	mitotic nuclear division
		fbxo5	F-box protein 5 [Source:ZFIN;Acc:ZDB-GENE-030131-4027]
		gnl2	guanine nucleotide binding protein-like 2 (nucleolar) [Source:ZFIN;Acc:ZDB-GENE-040426-2317]
		cep63	centrosomal protein 63 [Source:ZFIN;Acc:ZDB-GENE-040426-1154]
GO:0032403	protein complex binding
		lum	lumican [Source:ZFIN;Acc:ZDB-GENE-040625-24]
		zgc:56576	zgc:56576 [Source:ZFIN;Acc:ZDB-GENE-040426-1082]
		kif22	kinesin family member 22 [Source:ZFIN;Acc:ZDB-GENE-080204-34]
GO:0098797	plasma membrane protein complex
		c9	complement component 9 [Source:ZFIN;Acc:ZDB-GENE-050522-442]
		si:busm1-194e12.12	si:busm1-194e12.12 [Source:ZFIN;Acc:ZDB-GENE-030616-319]
GO:0051604	protein maturation
		immp1l	inner mitochondrial membrane peptidase subunit 1 [Source:ZFIN;Acc:ZDB-GENE-070522-4]
		plaua	plasminogen activator, urokinase a [Source:ZFIN;Acc:ZDB-GENE-090313-278]
GO:0002252	immune effector process
		ighd	immunoglobulin heavy constant delta [Source:ZFIN;Acc:ZDB-GENE-040513-9]
		ighv1-4	immunoglobulin heavy variable 1-4 [Source:ZFIN;Acc:ZDB-GENE-040514-1]
GO:0044431	Golgi apparatus part
		emp2	epithelial membrane protein 2 [Source:ZFIN;Acc:ZDB-GENE-040822-24]
		st3gal8	ST3 beta-galactoside alpha-2,3-sialyltransferase 8 [Source:ZFIN;Acc:ZDB-GENE-050417-286]
		chst14	carbohydrate (N-acetylgalactosamine 4-0) sulfotransferase 14 [Source:ZFIN;Acc:ZDB-GENE-040401-3]
		smpd4	sphingomyelin phosphodiesterase 4 [Source:ZFIN;Acc:ZDB-GENE-040426-2672]
GO:0017017	MAP kinase tyrosine/serine/threonine phosphatase activity
		dusp28	dual specificity phosphatase 28 [Source:ZFIN;Acc:ZDB-GENE-131127-257]
GO:0016229	steroid dehydrogenase activity
		srd5a3	steroid 5 alpha-reductase 3 [Source:ZFIN;Acc:ZDB-GENE-030131-7915]
GO:0006687	glycosphingolipid metabolic process
		st3gal8	ST3 beta-galactoside alpha-2,3-sialyltransferase 8 [Source:ZFIN;Acc:ZDB-GENE-050417-286]
GO:0035097	histone methyltransferase complex
[truncated: 5,735 more rows]
