# Supplementary material for: Genetic Adaptation of Schizothoracine Fish to the Phased Uplifting of the Qinghai–Tibetan Plateau
Source: G3 (Bethesda). 2017 Feb 14;7(4):1267–76. doi: 10.1534/g3.116.038406 (PMC5386875; doi:10.1534/g3.116.038406)
Supplement: Supplementary file 5 [file 1267TableS4.xlsx]

## Sheet: Suppl_table4
Table S4. GO categories with PSGs that in the subhighland species
Go Term	Go Term name	Symbol	Description
GO:0005031	tumor necrosis factor-activated receptor activity
		hdr	hematopoietic death receptor [Source:ZFIN;Acc:ZDB-GENE-030826-5]
		cd40	CD40 molecule, TNF receptor superfamily member 5 [Source:ZFIN;Acc:ZDB-GENE-090313-95]
		tnfrsf18	tumor necrosis factor receptor superfamily, member 18 [Source:ZFIN;Acc:ZDB-GENE-101104-7]
GO:0005035	death receptor activity
		hdr	hematopoietic death receptor [Source:ZFIN;Acc:ZDB-GENE-030826-5]
		cd40	CD40 molecule, TNF receptor superfamily member 5 [Source:ZFIN;Acc:ZDB-GENE-090313-95]
		tnfrsf18	tumor necrosis factor receptor superfamily, member 18 [Source:ZFIN;Acc:ZDB-GENE-101104-7]
GO:0032496	response to lipopolysaccharide
		ighd	immunoglobulin heavy constant delta [Source:ZFIN;Acc:ZDB-GENE-040513-9]
		hdr	hematopoietic death receptor [Source:ZFIN;Acc:ZDB-GENE-030826-5]
		cd40	CD40 molecule, TNF receptor superfamily member 5 [Source:ZFIN;Acc:ZDB-GENE-090313-95]
		tnfrsf18	tumor necrosis factor receptor superfamily, member 18 [Source:ZFIN;Acc:ZDB-GENE-101104-7]
GO:0002237	response to molecule of bacterial origin
		ighd	immunoglobulin heavy constant delta [Source:ZFIN;Acc:ZDB-GENE-040513-9]
		hdr	hematopoietic death receptor [Source:ZFIN;Acc:ZDB-GENE-030826-5]
		cd40	CD40 molecule, TNF receptor superfamily member 5 [Source:ZFIN;Acc:ZDB-GENE-090313-95]
		tnfrsf18	tumor necrosis factor receptor superfamily, member 18 [Source:ZFIN;Acc:ZDB-GENE-101104-7]
GO:0042981	regulation of apoptotic process
		stk10	serine/threonine kinase 10 [Source:ZFIN;Acc:ZDB-GENE-040426-1136]
		mtdha	metadherin a [Source:ZFIN;Acc:ZDB-GENE-030616-615]
		hdr	hematopoietic death receptor [Source:ZFIN;Acc:ZDB-GENE-030826-5]
		fancd2	Fanconi anemia, complementation group D2 [Source:ZFIN;Acc:ZDB-GENE-040116-5]
		ciapin1	cytokine induced apoptosis inhibitor 1 [Source:ZFIN;Acc:ZDB-GENE-040808-57]
		cd40	CD40 molecule, TNF receptor superfamily member 5 [Source:ZFIN;Acc:ZDB-GENE-090313-95]
		tnfrsf18	tumor necrosis factor receptor superfamily, member 18 [Source:ZFIN;Acc:ZDB-GENE-101104-7]
		esco2	establishment of sister chromatid cohesion N-acetyltransferase 2 [Source:ZFIN;Acc:ZDB-GENE-050913-156]
		dedd1	death effector domain-containing 1 [Source:ZFIN;Acc:ZDB-GENE-000616-2]
GO:0072359	circulatory system development
		lpar6b	lysophosphatidic acid receptor 6b [Source:ZFIN;Acc:ZDB-GENE-110408-67]
		mtdha	metadherin a [Source:ZFIN;Acc:ZDB-GENE-030616-615]
		dpf3	D4, zinc and double PHD fingers, family 3 [Source:ZFIN;Acc:ZDB-GENE-041014-190]
		nkx2.5	NK2 homeobox 5 [Source:ZFIN;Acc:ZDB-GENE-980526-321]
		ccm2l	cerebral cavernous malformation 2-like [Source:ZFIN;Acc:ZDB-GENE-090313-248]
		rdh1	retinol dehydrogenase 1 [Source:ZFIN;Acc:ZDB-GENE-030912-15]
		pkp2	plakophilin 2 [Source:ZFIN;Acc:ZDB-GENE-041210-167]
		lmo7b	LIM domain 7b [Source:ZFIN;Acc:ZDB-GENE-060825-242]
		esco2	establishment of sister chromatid cohesion N-acetyltransferase 2 [Source:ZFIN;Acc:ZDB-GENE-050913-156]
		dab2	Dab, mitogen-responsive phosphoprotein, homolog 2 (Drosophila) [Source:ZFIN;Acc:ZDB-GENE-040303-1]
		sars	seryl-tRNA synthetase [Source:ZFIN;Acc:ZDB-GENE-040831-1]
		tfpi2	tissue factor pathway inhibitor 2 [Source:ZFIN;Acc:ZDB-GENE-060503-38]
GO:0072358	cardiovascular system development
		lpar6b	lysophosphatidic acid receptor 6b [Source:ZFIN;Acc:ZDB-GENE-110408-67]
		mtdha	metadherin a [Source:ZFIN;Acc:ZDB-GENE-030616-615]
		dpf3	D4, zinc and double PHD fingers, family 3 [Source:ZFIN;Acc:ZDB-GENE-041014-190]
		nkx2.5	NK2 homeobox 5 [Source:ZFIN;Acc:ZDB-GENE-980526-321]
		ccm2l	cerebral cavernous malformation 2-like [Source:ZFIN;Acc:ZDB-GENE-090313-248]
		rdh1	retinol dehydrogenase 1 [Source:ZFIN;Acc:ZDB-GENE-030912-15]
		pkp2	plakophilin 2 [Source:ZFIN;Acc:ZDB-GENE-041210-167]
		lmo7b	LIM domain 7b [Source:ZFIN;Acc:ZDB-GENE-060825-242]
		esco2	establishment of sister chromatid cohesion N-acetyltransferase 2 [Source:ZFIN;Acc:ZDB-GENE-050913-156]
		dab2	Dab, mitogen-responsive phosphoprotein, homolog 2 (Drosophila) [Source:ZFIN;Acc:ZDB-GENE-040303-1]
		sars	seryl-tRNA synthetase [Source:ZFIN;Acc:ZDB-GENE-040831-1]
		tfpi2	tissue factor pathway inhibitor 2 [Source:ZFIN;Acc:ZDB-GENE-060503-38]
GO:0043067	regulation of programmed cell death
		stk10	serine/threonine kinase 10 [Source:ZFIN;Acc:ZDB-GENE-040426-1136]
		mtdha	metadherin a [Source:ZFIN;Acc:ZDB-GENE-030616-615]
		hdr	hematopoietic death receptor [Source:ZFIN;Acc:ZDB-GENE-030826-5]
		fancd2	Fanconi anemia, complementation group D2 [Source:ZFIN;Acc:ZDB-GENE-040116-5]
		ciapin1	cytokine induced apoptosis inhibitor 1 [Source:ZFIN;Acc:ZDB-GENE-040808-57]
		cd40	CD40 molecule, TNF receptor superfamily member 5 [Source:ZFIN;Acc:ZDB-GENE-090313-95]
		tnfrsf18	tumor necrosis factor receptor superfamily, member 18 [Source:ZFIN;Acc:ZDB-GENE-101104-7]
		esco2	establishment of sister chromatid cohesion N-acetyltransferase 2 [Source:ZFIN;Acc:ZDB-GENE-050913-156]
		dedd1	death effector domain-containing 1 [Source:ZFIN;Acc:ZDB-GENE-000616-2]
GO:0010941	regulation of cell death
		stk10	serine/threonine kinase 10 [Source:ZFIN;Acc:ZDB-GENE-040426-1136]
		mtdha	metadherin a [Source:ZFIN;Acc:ZDB-GENE-030616-615]
		hdr	hematopoietic death receptor [Source:ZFIN;Acc:ZDB-GENE-030826-5]
		fancd2	Fanconi anemia, complementation group D2 [Source:ZFIN;Acc:ZDB-GENE-040116-5]
		ciapin1	cytokine induced apoptosis inhibitor 1 [Source:ZFIN;Acc:ZDB-GENE-040808-57]
		cd40	CD40 molecule, TNF receptor superfamily member 5 [Source:ZFIN;Acc:ZDB-GENE-090313-95]
		tnfrsf18	tumor necrosis factor receptor superfamily, member 18 [Source:ZFIN;Acc:ZDB-GENE-101104-7]
		esco2	establishment of sister chromatid cohesion N-acetyltransferase 2 [Source:ZFIN;Acc:ZDB-GENE-050913-156]
		dedd1	death effector domain-containing 1 [Source:ZFIN;Acc:ZDB-GENE-000616-2]
GO:0043410	positive regulation of MAPK cascade
		hdr	hematopoietic death receptor [Source:ZFIN;Acc:ZDB-GENE-030826-5]
		cd40	CD40 molecule, TNF receptor superfamily member 5 [Source:ZFIN;Acc:ZDB-GENE-090313-95]
		tnfrsf18	tumor necrosis factor receptor superfamily, member 18 [Source:ZFIN;Acc:ZDB-GENE-101104-7]
GO:1902533	positive regulation of intracellular signal transduction
		mtdha	metadherin a [Source:ZFIN;Acc:ZDB-GENE-030616-615]
		hdr	hematopoietic death receptor [Source:ZFIN;Acc:ZDB-GENE-030826-5]
		cd40	CD40 molecule, TNF receptor superfamily member 5 [Source:ZFIN;Acc:ZDB-GENE-090313-95]
		tnfrsf18	tumor necrosis factor receptor superfamily, member 18 [Source:ZFIN;Acc:ZDB-GENE-101104-7]
GO:1901700	response to oxygen-containing compound
		ighd	immunoglobulin heavy constant delta [Source:ZFIN;Acc:ZDB-GENE-040513-9]
		hdr	hematopoietic death receptor [Source:ZFIN;Acc:ZDB-GENE-030826-5]
		cd40	CD40 molecule, TNF receptor superfamily member 5 [Source:ZFIN;Acc:ZDB-GENE-090313-95]
		tnfrsf18	tumor necrosis factor receptor superfamily, member 18 [Source:ZFIN;Acc:ZDB-GENE-101104-7]
		rraga	Ras-related GTP binding A [Source:ZFIN;Acc:ZDB-GENE-030131-4083]
GO:0007507	heart development
		dpf3	D4, zinc and double PHD fingers, family 3 [Source:ZFIN;Acc:ZDB-GENE-041014-190]
		nkx2.5	NK2 homeobox 5 [Source:ZFIN;Acc:ZDB-GENE-980526-321]
		ccm2l	cerebral cavernous malformation 2-like [Source:ZFIN;Acc:ZDB-GENE-090313-248]
		rdh1	retinol dehydrogenase 1 [Source:ZFIN;Acc:ZDB-GENE-030912-15]
		pkp2	plakophilin 2 [Source:ZFIN;Acc:ZDB-GENE-041210-167]
		lmo7b	LIM domain 7b [Source:ZFIN;Acc:ZDB-GENE-060825-242]
		esco2	establishment of sister chromatid cohesion N-acetyltransferase 2 [Source:ZFIN;Acc:ZDB-GENE-050913-156]
		tfpi2	tissue factor pathway inhibitor 2 [Source:ZFIN;Acc:ZDB-GENE-060503-38]
GO:0003007	heart morphogenesis
		dpf3	D4, zinc and double PHD fingers, family 3 [Source:ZFIN;Acc:ZDB-GENE-041014-190]
		nkx2.5	NK2 homeobox 5 [Source:ZFIN;Acc:ZDB-GENE-980526-321]
		ccm2l	cerebral cavernous malformation 2-like [Source:ZFIN;Acc:ZDB-GENE-090313-248]
		pkp2	plakophilin 2 [Source:ZFIN;Acc:ZDB-GENE-041210-167]
		lmo7b	LIM domain 7b [Source:ZFIN;Acc:ZDB-GENE-060825-242]
GO:0008081	phosphoric diester hydrolase activity
		smpd1	sphingomyelin phosphodiesterase 1, acid lysosomal [Source:ZFIN;Acc:ZDB-GENE-110411-222]
		gdpd3a	glycerophosphodiester phosphodiesterase domain containing 3a [Source:ZFIN;Acc:ZDB-GENE-040426-2279]
		tdp2b	tyrosyl-DNA phosphodiesterase 2b [Source:ZFIN;Acc:ZDB-GENE-050816-1]
GO:0004871	signal transducer activity
		stk10	serine/threonine kinase 10 [Source:ZFIN;Acc:ZDB-GENE-040426-1136]
		lpar6b	lysophosphatidic acid receptor 6b [Source:ZFIN;Acc:ZDB-GENE-110408-67]
		crfb6	cytokine receptor family member b6 [Source:ZFIN;Acc:ZDB-GENE-030131-5999]
		gpr1	G protein-coupled receptor 1 [Source:ZFIN;Acc:ZDB-GENE-091204-457]
		xcr1a.1	chemokine (C motif) receptor 1a, duplicate 1 [Source:ZFIN;Acc:ZDB-GENE-070302-6]
		paqr7a	progestin and adipoQ receptor family member VII, a [Source:ZFIN;Acc:ZDB-GENE-070705-346]
		hdr	hematopoietic death receptor [Source:ZFIN;Acc:ZDB-GENE-030826-5]
		cd40	CD40 molecule, TNF receptor superfamily member 5 [Source:ZFIN;Acc:ZDB-GENE-090313-95]
		tnfrsf18	tumor necrosis factor receptor superfamily, member 18 [Source:ZFIN;Acc:ZDB-GENE-101104-7]
GO:0035050	embryonic heart tube development
		nkx2.5	NK2 homeobox 5 [Source:ZFIN;Acc:ZDB-GENE-980526-321]
		rdh1	retinol dehydrogenase 1 [Source:ZFIN;Acc:ZDB-GENE-030912-15]
		pkp2	plakophilin 2 [Source:ZFIN;Acc:ZDB-GENE-041210-167]
		lmo7b	LIM domain 7b [Source:ZFIN;Acc:ZDB-GENE-060825-242]
GO:2001056	positive regulation of cysteine-type endopeptidase activity
		hdr	hematopoietic death receptor [Source:ZFIN;Acc:ZDB-GENE-030826-5]
		esco2	establishment of sister chromatid cohesion N-acetyltransferase 2 [Source:ZFIN;Acc:ZDB-GENE-050913-156]
GO:0010950	positive regulation of endopeptidase activity
		hdr	hematopoietic death receptor [Source:ZFIN;Acc:ZDB-GENE-030826-5]
		esco2	establishment of sister chromatid cohesion N-acetyltransferase 2 [Source:ZFIN;Acc:ZDB-GENE-050913-156]
GO:0007062	sister chromatid cohesion
		cdca5	cell division cycle associated 5 [Source:ZFIN;Acc:ZDB-GENE-030131-235]
		esco2	establishment of sister chromatid cohesion N-acetyltransferase 2 [Source:ZFIN;Acc:ZDB-GENE-050913-156]
GO:0010952	positive regulation of peptidase activity
		hdr	hematopoietic death receptor [Source:ZFIN;Acc:ZDB-GENE-030826-5]
		esco2	establishment of sister chromatid cohesion N-acetyltransferase 2 [Source:ZFIN;Acc:ZDB-GENE-050913-156]
GO:0043280	positive regulation of cysteine-type endopeptidase activity involved in apoptotic process
		hdr	hematopoietic death receptor [Source:ZFIN;Acc:ZDB-GENE-030826-5]
		esco2	establishment of sister chromatid cohesion N-acetyltransferase 2 [Source:ZFIN;Acc:ZDB-GENE-050913-156]
GO:0004872	receptor activity
		prg4b	proteoglycan 4b [Source:ZFIN;Acc:ZDB-GENE-041014-324]
		lpar6b	lysophosphatidic acid receptor 6b [Source:ZFIN;Acc:ZDB-GENE-110408-67]
		crfb6	cytokine receptor family member b6 [Source:ZFIN;Acc:ZDB-GENE-030131-5999]
		gpr1	G protein-coupled receptor 1 [Source:ZFIN;Acc:ZDB-GENE-091204-457]
		xcr1a.1	chemokine (C motif) receptor 1a, duplicate 1 [Source:ZFIN;Acc:ZDB-GENE-070302-6]
		paqr7a	progestin and adipoQ receptor family member VII, a [Source:ZFIN;Acc:ZDB-GENE-070705-346]
		hdr	hematopoietic death receptor [Source:ZFIN;Acc:ZDB-GENE-030826-5]
		cd40	CD40 molecule, TNF receptor superfamily member 5 [Source:ZFIN;Acc:ZDB-GENE-090313-95]
		tnfrsf18	tumor necrosis factor receptor superfamily, member 18 [Source:ZFIN;Acc:ZDB-GENE-101104-7]
GO:0060089	molecular transducer activity
		prg4b	proteoglycan 4b [Source:ZFIN;Acc:ZDB-GENE-041014-324]
		lpar6b	lysophosphatidic acid receptor 6b [Source:ZFIN;Acc:ZDB-GENE-110408-67]
		crfb6	cytokine receptor family member b6 [Source:ZFIN;Acc:ZDB-GENE-030131-5999]
		gpr1	G protein-coupled receptor 1 [Source:ZFIN;Acc:ZDB-GENE-091204-457]
		xcr1a.1	chemokine (C motif) receptor 1a, duplicate 1 [Source:ZFIN;Acc:ZDB-GENE-070302-6]
		paqr7a	progestin and adipoQ receptor family member VII, a [Source:ZFIN;Acc:ZDB-GENE-070705-346]
		hdr	hematopoietic death receptor [Source:ZFIN;Acc:ZDB-GENE-030826-5]
		cd40	CD40 molecule, TNF receptor superfamily member 5 [Source:ZFIN;Acc:ZDB-GENE-090313-95]
		tnfrsf18	tumor necrosis factor receptor superfamily, member 18 [Source:ZFIN;Acc:ZDB-GENE-101104-7]
GO:0001934	positive regulation of protein phosphorylation
		stk10	serine/threonine kinase 10 [Source:ZFIN;Acc:ZDB-GENE-040426-1136]
		hdr	hematopoietic death receptor [Source:ZFIN;Acc:ZDB-GENE-030826-5]
		cd40	CD40 molecule, TNF receptor superfamily member 5 [Source:ZFIN;Acc:ZDB-GENE-090313-95]
		tnfrsf18	tumor necrosis factor receptor superfamily, member 18 [Source:ZFIN;Acc:ZDB-GENE-101104-7]
GO:0006915	apoptotic process
		stk10	serine/threonine kinase 10 [Source:ZFIN;Acc:ZDB-GENE-040426-1136]
		mtdha	metadherin a [Source:ZFIN;Acc:ZDB-GENE-030616-615]
		hdr	hematopoietic death receptor [Source:ZFIN;Acc:ZDB-GENE-030826-5]
		fancd2	Fanconi anemia, complementation group D2 [Source:ZFIN;Acc:ZDB-GENE-040116-5]
		ciapin1	cytokine induced apoptosis inhibitor 1 [Source:ZFIN;Acc:ZDB-GENE-040808-57]
		cd40	CD40 molecule, TNF receptor superfamily member 5 [Source:ZFIN;Acc:ZDB-GENE-090313-95]
		casp3b	caspase 3, apoptosis-related cysteine peptidase b [Source:ZFIN;Acc:ZDB-GENE-070607-1]
		tnfrsf18	tumor necrosis factor receptor superfamily, member 18 [Source:ZFIN;Acc:ZDB-GENE-101104-7]
		esco2	establishment of sister chromatid cohesion N-acetyltransferase 2 [Source:ZFIN;Acc:ZDB-GENE-050913-156]
		dedd1	death effector domain-containing 1 [Source:ZFIN;Acc:ZDB-GENE-000616-2]
GO:0012501	programmed cell death
		stk10	serine/threonine kinase 10 [Source:ZFIN;Acc:ZDB-GENE-040426-1136]
		mtdha	metadherin a [Source:ZFIN;Acc:ZDB-GENE-030616-615]
		hdr	hematopoietic death receptor [Source:ZFIN;Acc:ZDB-GENE-030826-5]
		fancd2	Fanconi anemia, complementation group D2 [Source:ZFIN;Acc:ZDB-GENE-040116-5]
		ciapin1	cytokine induced apoptosis inhibitor 1 [Source:ZFIN;Acc:ZDB-GENE-040808-57]
		cd40	CD40 molecule, TNF receptor superfamily member 5 [Source:ZFIN;Acc:ZDB-GENE-090313-95]
		casp3b	caspase 3, apoptosis-related cysteine peptidase b [Source:ZFIN;Acc:ZDB-GENE-070607-1]
		tnfrsf18	tumor necrosis factor receptor superfamily, member 18 [Source:ZFIN;Acc:ZDB-GENE-101104-7]
		esco2	establishment of sister chromatid cohesion N-acetyltransferase 2 [Source:ZFIN;Acc:ZDB-GENE-050913-156]
		dedd1	death effector domain-containing 1 [Source:ZFIN;Acc:ZDB-GENE-000616-2]
GO:0042327	positive regulation of phosphorylation
		stk10	serine/threonine kinase 10 [Source:ZFIN;Acc:ZDB-GENE-040426-1136]
		hdr	hematopoietic death receptor [Source:ZFIN;Acc:ZDB-GENE-030826-5]
		cd40	CD40 molecule, TNF receptor superfamily member 5 [Source:ZFIN;Acc:ZDB-GENE-090313-95]
		tnfrsf18	tumor necrosis factor receptor superfamily, member 18 [Source:ZFIN;Acc:ZDB-GENE-101104-7]
GO:0038023	signaling receptor activity
		lpar6b	lysophosphatidic acid receptor 6b [Source:ZFIN;Acc:ZDB-GENE-110408-67]
		crfb6	cytokine receptor family member b6 [Source:ZFIN;Acc:ZDB-GENE-030131-5999]
		gpr1	G protein-coupled receptor 1 [Source:ZFIN;Acc:ZDB-GENE-091204-457]
		xcr1a.1	chemokine (C motif) receptor 1a, duplicate 1 [Source:ZFIN;Acc:ZDB-GENE-070302-6]
		paqr7a	progestin and adipoQ receptor family member VII, a [Source:ZFIN;Acc:ZDB-GENE-070705-346]
		hdr	hematopoietic death receptor [Source:ZFIN;Acc:ZDB-GENE-030826-5]
		cd40	CD40 molecule, TNF receptor superfamily member 5 [Source:ZFIN;Acc:ZDB-GENE-090313-95]
		tnfrsf18	tumor necrosis factor receptor superfamily, member 18 [Source:ZFIN;Acc:ZDB-GENE-101104-7]
GO:0045937	positive regulation of phosphate metabolic process
		stk10	serine/threonine kinase 10 [Source:ZFIN;Acc:ZDB-GENE-040426-1136]
		hdr	hematopoietic death receptor [Source:ZFIN;Acc:ZDB-GENE-030826-5]
		cd40	CD40 molecule, TNF receptor superfamily member 5 [Source:ZFIN;Acc:ZDB-GENE-090313-95]
		tnfrsf18	tumor necrosis factor receptor superfamily, member 18 [Source:ZFIN;Acc:ZDB-GENE-101104-7]
GO:0010562	positive regulation of phosphorus metabolic process
		stk10	serine/threonine kinase 10 [Source:ZFIN;Acc:ZDB-GENE-040426-1136]
		hdr	hematopoietic death receptor [Source:ZFIN;Acc:ZDB-GENE-030826-5]
		cd40	CD40 molecule, TNF receptor superfamily member 5 [Source:ZFIN;Acc:ZDB-GENE-090313-95]
		tnfrsf18	tumor necrosis factor receptor superfamily, member 18 [Source:ZFIN;Acc:ZDB-GENE-101104-7]
GO:0006275	regulation of DNA replication
		pif1	PIF1 5'-to-3' DNA helicase homolog (S. cerevisiae) [Source:ZFIN;Acc:ZDB-GENE-030131-4928]
		esco2	establishment of sister chromatid cohesion N-acetyltransferase 2 [Source:ZFIN;Acc:ZDB-GENE-050913-156]
GO:0008219	cell death
		stk10	serine/threonine kinase 10 [Source:ZFIN;Acc:ZDB-GENE-040426-1136]
		mtdha	metadherin a [Source:ZFIN;Acc:ZDB-GENE-030616-615]
		hdr	hematopoietic death receptor [Source:ZFIN;Acc:ZDB-GENE-030826-5]
		fancd2	Fanconi anemia, complementation group D2 [Source:ZFIN;Acc:ZDB-GENE-040116-5]
		ciapin1	cytokine induced apoptosis inhibitor 1 [Source:ZFIN;Acc:ZDB-GENE-040808-57]
		cd40	CD40 molecule, TNF receptor superfamily member 5 [Source:ZFIN;Acc:ZDB-GENE-090313-95]
		casp3b	caspase 3, apoptosis-related cysteine peptidase b [Source:ZFIN;Acc:ZDB-GENE-070607-1]
		tnfrsf18	tumor necrosis factor receptor superfamily, member 18 [Source:ZFIN;Acc:ZDB-GENE-101104-7]
		esco2	establishment of sister chromatid cohesion N-acetyltransferase 2 [Source:ZFIN;Acc:ZDB-GENE-050913-156]
		dedd1	death effector domain-containing 1 [Source:ZFIN;Acc:ZDB-GENE-000616-2]
GO:0003924	GTPase activity
		gnl3l	guanine nucleotide binding protein-like 3 (nucleolar)-like [Source:ZFIN;Acc:ZDB-GENE-040723-1]
		eefsec	eukaryotic elongation factor, selenocysteine-tRNA-specific [Source:ZFIN;Acc:ZDB-GENE-051120-72]
		rraga	Ras-related GTP binding A [Source:ZFIN;Acc:ZDB-GENE-030131-4083]
GO:0032270	positive regulation of cellular protein metabolic process
		stk10	serine/threonine kinase 10 [Source:ZFIN;Acc:ZDB-GENE-040426-1136]
		hdr	hematopoietic death receptor [Source:ZFIN;Acc:ZDB-GENE-030826-5]
		cd40	CD40 molecule, TNF receptor superfamily member 5 [Source:ZFIN;Acc:ZDB-GENE-090313-95]
		tnfrsf18	tumor necrosis factor receptor superfamily, member 18 [Source:ZFIN;Acc:ZDB-GENE-101104-7]
		esco2	establishment of sister chromatid cohesion N-acetyltransferase 2 [Source:ZFIN;Acc:ZDB-GENE-050913-156]
GO:0009617	response to bacterium
		ighd	immunoglobulin heavy constant delta [Source:ZFIN;Acc:ZDB-GENE-040513-9]
		hdr	hematopoietic death receptor [Source:ZFIN;Acc:ZDB-GENE-030826-5]
		cd40	CD40 molecule, TNF receptor superfamily member 5 [Source:ZFIN;Acc:ZDB-GENE-090313-95]
		tnfrsf18	tumor necrosis factor receptor superfamily, member 18 [Source:ZFIN;Acc:ZDB-GENE-101104-7]
GO:0071103	DNA conformation change
		hp1bp3	heterochromatin protein 1, binding protein 3 [Source:ZFIN;Acc:ZDB-GENE-060810-79]
		pif1	PIF1 5'-to-3' DNA helicase homolog (S. cerevisiae) [Source:ZFIN;Acc:ZDB-GENE-030131-4928]
		cdca5	cell division cycle associated 5 [Source:ZFIN;Acc:ZDB-GENE-030131-235]
GO:0051247	positive regulation of protein metabolic process
		stk10	serine/threonine kinase 10 [Source:ZFIN;Acc:ZDB-GENE-040426-1136]
		hdr	hematopoietic death receptor [Source:ZFIN;Acc:ZDB-GENE-030826-5]
		cd40	CD40 molecule, TNF receptor superfamily member 5 [Source:ZFIN;Acc:ZDB-GENE-090313-95]
		tnfrsf18	tumor necrosis factor receptor superfamily, member 18 [Source:ZFIN;Acc:ZDB-GENE-101104-7]
		esco2	establishment of sister chromatid cohesion N-acetyltransferase 2 [Source:ZFIN;Acc:ZDB-GENE-050913-156]
GO:0002376	immune system process
		ighd	immunoglobulin heavy constant delta [Source:ZFIN;Acc:ZDB-GENE-040513-9]
		stk10	serine/threonine kinase 10 [Source:ZFIN;Acc:ZDB-GENE-040426-1136]
		prg4b	proteoglycan 4b [Source:ZFIN;Acc:ZDB-GENE-041014-324]
		hdr	hematopoietic death receptor [Source:ZFIN;Acc:ZDB-GENE-030826-5]
		ciapin1	cytokine induced apoptosis inhibitor 1 [Source:ZFIN;Acc:ZDB-GENE-040808-57]
		klf17	Kruppel-like factor 17 [Source:ZFIN;Acc:ZDB-GENE-010129-1]
		cd40	CD40 molecule, TNF receptor superfamily member 5 [Source:ZFIN;Acc:ZDB-GENE-090313-95]
		casp3b	caspase 3, apoptosis-related cysteine peptidase b [Source:ZFIN;Acc:ZDB-GENE-070607-1]
		tnfrsf18	tumor necrosis factor receptor superfamily, member 18 [Source:ZFIN;Acc:ZDB-GENE-101104-7]
		si:busm1-194e12.12	si:busm1-194e12.12 [Source:ZFIN;Acc:ZDB-GENE-030616-319]
		tfpi2	tissue factor pathway inhibitor 2 [Source:ZFIN;Acc:ZDB-GENE-060503-38]
GO:0043085	positive regulation of catalytic activity
		stk10	serine/threonine kinase 10 [Source:ZFIN;Acc:ZDB-GENE-040426-1136]
		dcp1a	decapping mRNA 1A [Source:ZFIN;Acc:ZDB-GENE-030723-5]
		hdr	hematopoietic death receptor [Source:ZFIN;Acc:ZDB-GENE-030826-5]
		esco2	establishment of sister chromatid cohesion N-acetyltransferase 2 [Source:ZFIN;Acc:ZDB-GENE-050913-156]
GO:0046164	alcohol catabolic process
		smpd1	sphingomyelin phosphodiesterase 1, acid lysosomal [Source:ZFIN;Acc:ZDB-GENE-110411-222]
		gk5	glycerol kinase 5 (putative) [Source:ZFIN;Acc:ZDB-GENE-061110-49]
GO:1901616	organic hydroxy compound catabolic process
		smpd1	sphingomyelin phosphodiesterase 1, acid lysosomal [Source:ZFIN;Acc:ZDB-GENE-110411-222]
		gk5	glycerol kinase 5 (putative) [Source:ZFIN;Acc:ZDB-GENE-061110-49]
GO:0004888	transmembrane signaling receptor activity
		lpar6b	lysophosphatidic acid receptor 6b [Source:ZFIN;Acc:ZDB-GENE-110408-67]
		crfb6	cytokine receptor family member b6 [Source:ZFIN;Acc:ZDB-GENE-030131-5999]
		gpr1	G protein-coupled receptor 1 [Source:ZFIN;Acc:ZDB-GENE-091204-457]
		xcr1a.1	chemokine (C motif) receptor 1a, duplicate 1 [Source:ZFIN;Acc:ZDB-GENE-070302-6]
		hdr	hematopoietic death receptor [Source:ZFIN;Acc:ZDB-GENE-030826-5]
		cd40	CD40 molecule, TNF receptor superfamily member 5 [Source:ZFIN;Acc:ZDB-GENE-090313-95]
		tnfrsf18	tumor necrosis factor receptor superfamily, member 18 [Source:ZFIN;Acc:ZDB-GENE-101104-7]
GO:0033993	response to lipid
		ighd	immunoglobulin heavy constant delta [Source:ZFIN;Acc:ZDB-GENE-040513-9]
		hdr	hematopoietic death receptor [Source:ZFIN;Acc:ZDB-GENE-030826-5]
		cd40	CD40 molecule, TNF receptor superfamily member 5 [Source:ZFIN;Acc:ZDB-GENE-090313-95]
		tnfrsf18	tumor necrosis factor receptor superfamily, member 18 [Source:ZFIN;Acc:ZDB-GENE-101104-7]
GO:0060562	epithelial tube morphogenesis
		nkx2.5	NK2 homeobox 5 [Source:ZFIN;Acc:ZDB-GENE-980526-321]
		pkp2	plakophilin 2 [Source:ZFIN;Acc:ZDB-GENE-041210-167]
		lmo7b	LIM domain 7b [Source:ZFIN;Acc:ZDB-GENE-060825-242]
		sars	seryl-tRNA synthetase [Source:ZFIN;Acc:ZDB-GENE-040831-1]
GO:0099600	NA
		lpar6b	lysophosphatidic acid receptor 6b [Source:ZFIN;Acc:ZDB-GENE-110408-67]
		crfb6	cytokine receptor family member b6 [Source:ZFIN;Acc:ZDB-GENE-030131-5999]
		gpr1	G protein-coupled receptor 1 [Source:ZFIN;Acc:ZDB-GENE-091204-457]
		xcr1a.1	chemokine (C motif) receptor 1a, duplicate 1 [Source:ZFIN;Acc:ZDB-GENE-070302-6]
		hdr	hematopoietic death receptor [Source:ZFIN;Acc:ZDB-GENE-030826-5]
		cd40	CD40 molecule, TNF receptor superfamily member 5 [Source:ZFIN;Acc:ZDB-GENE-090313-95]
		tnfrsf18	tumor necrosis factor receptor superfamily, member 18 [Source:ZFIN;Acc:ZDB-GENE-101104-7]
GO:0061061	muscle structure development
		noc3l	NOC3-like DNA replication regulator [Source:ZFIN;Acc:ZDB-GENE-030131-9878]
		dpf3	D4, zinc and double PHD fingers, family 3 [Source:ZFIN;Acc:ZDB-GENE-041014-190]
		nkx2.5	NK2 homeobox 5 [Source:ZFIN;Acc:ZDB-GENE-980526-321]
		flii	flightless I actin binding protein [Source:ZFIN;Acc:ZDB-GENE-071212-3]
		tfpi2	tissue factor pathway inhibitor 2 [Source:ZFIN;Acc:ZDB-GENE-060503-38]
GO:0045214	sarcomere organization
		flii	flightless I actin binding protein [Source:ZFIN;Acc:ZDB-GENE-071212-3]
		tfpi2	tissue factor pathway inhibitor 2 [Source:ZFIN;Acc:ZDB-GENE-060503-38]
GO:0042615	CD154 receptor binding
		cd40	CD40 molecule, TNF receptor superfamily member 5 [Source:ZFIN;Acc:ZDB-GENE-090313-95]
GO:0043995	histone acetyltransferase activity (H4-K5 specific)
		kansl3	KAT8 regulatory NSL complex subunit 3 [Source:ZFIN;Acc:ZDB-GENE-050809-132]
GO:0051014	actin filament severing
		flii	flightless I actin binding protein [Source:ZFIN;Acc:ZDB-GENE-071212-3]
GO:0004567	beta-mannosidase activity
		manba	mannosidase, beta A, lysosomal [Source:ZFIN;Acc:ZDB-GENE-040426-721]
GO:1901219	regulation of cardiac chamber morphogenesis
		nkx2.5	NK2 homeobox 5 [Source:ZFIN;Acc:ZDB-GENE-980526-321]
GO:0071921	cohesin localization to chromatin
		cdca5	cell division cycle associated 5 [Source:ZFIN;Acc:ZDB-GENE-030131-235]
GO:0071922	regulation of cohesin localization to chromatin
		cdca5	cell division cycle associated 5 [Source:ZFIN;Acc:ZDB-GENE-030131-235]
GO:0043996	histone acetyltransferase activity (H4-K8 specific)
		kansl3	KAT8 regulatory NSL complex subunit 3 [Source:ZFIN;Acc:ZDB-GENE-050809-132]
GO:0006425	glutaminyl-tRNA aminoacylation
		qars	glutaminyl-tRNA synthetase [Source:ZFIN;Acc:ZDB-GENE-040426-1011]
GO:0032205	negative regulation of telomere maintenance
		pif1	PIF1 5'-to-3' DNA helicase homolog (S. cerevisiae) [Source:ZFIN;Acc:ZDB-GENE-030131-4928]
GO:0061626	pharyngeal arch artery morphogenesis
		nkx2.5	NK2 homeobox 5 [Source:ZFIN;Acc:ZDB-GENE-980526-321]
GO:0070260	5-tyrosyl-DNA phosphodiesterase activity
		tdp2b	tyrosyl-DNA phosphodiesterase 2b [Source:ZFIN;Acc:ZDB-GENE-050816-1]
GO:0048207	vesicle targeting, rough ER to cis-Golgi
		sec16b	SEC16 homolog B, endoplasmic reticulum export factor [Source:ZFIN;Acc:ZDB-GENE-050208-274]
GO:0034515	proteasome storage granule
		psmd1	proteasome 26S subunit, non-ATPase 1 [Source:ZFIN;Acc:ZDB-GENE-040426-810]
GO:1990131	Gtr1-Gtr2 GTPase complex
		rraga	Ras-related GTP binding A [Source:ZFIN;Acc:ZDB-GENE-030131-4083]
GO:1902591	single-organism membrane budding
		sec16b	SEC16 homolog B, endoplasmic reticulum export factor [Source:ZFIN;Acc:ZDB-GENE-050208-274]
GO:0031536	positive regulation of exit from mitosis
		cdca5	cell division cycle associated 5 [Source:ZFIN;Acc:ZDB-GENE-030131-235]
GO:0002934	desmosome organization
		pkp2	plakophilin 2 [Source:ZFIN;Acc:ZDB-GENE-041210-167]
GO:0001106	RNA polymerase II transcription corepressor activity
		uri1	URI1, prefoldin-like chaperone [Source:ZFIN;Acc:ZDB-GENE-050913-30]
GO:0034085	establishment of sister chromatid cohesion
		cdca5	cell division cycle associated 5 [Source:ZFIN;Acc:ZDB-GENE-030131-235]
GO:0072591	citrate-L-glutamate ligase activity
		rimkla	ribosomal modification protein rimK-like family member A [Source:ZFIN;Acc:ZDB-GENE-040912-20]
GO:0072590	N-acetyl-L-aspartate-L-glutamate ligase activity
		rimkla	ribosomal modification protein rimK-like family member A [Source:ZFIN;Acc:ZDB-GENE-040912-20]
GO:0035666	TRIF-dependent toll-like receptor signaling pathway
		cd40	CD40 molecule, TNF receptor superfamily member 5 [Source:ZFIN;Acc:ZDB-GENE-090313-95]
GO:0016973	poly(A)+ mRNA export from nucleus
		gle1	GLE1 RNA export mediator homolog (yeast) [Source:ZFIN;Acc:ZDB-GENE-040831-4]
GO:0033925	mannosyl-glycoprotein endo-beta-N-acetylglucosaminidase activity
		engase	endo-beta-N-acetylglucosaminidase [Source:ZFIN;Acc:ZDB-GENE-070112-1332]
GO:0000212	meiotic spindle organization
		aurka	aurora kinase A [Source:ZFIN;Acc:ZDB-GENE-040801-161]
GO:1901210	regulation of cardiac chamber formation
		nkx2.5	NK2 homeobox 5 [Source:ZFIN;Acc:ZDB-GENE-980526-321]
GO:0008108	UDP-glucose:hexose-1-phosphate uridylyltransferase activity
		galt	galactose-1-phosphate uridylyltransferase [Source:ZFIN;Acc:ZDB-GENE-070112-172]
GO:0004944	C5a anaphylatoxin receptor activity
		gpr1	G protein-coupled receptor 1 [Source:ZFIN;Acc:ZDB-GENE-091204-457]
GO:0004942	anaphylatoxin receptor activity
		gpr1	G protein-coupled receptor 1 [Source:ZFIN;Acc:ZDB-GENE-091204-457]
GO:0044806	G-quadruplex DNA unwinding
		pif1	PIF1 5'-to-3' DNA helicase homolog (S. cerevisiae) [Source:ZFIN;Acc:ZDB-GENE-030131-4928]
GO:2000279	negative regulation of DNA biosynthetic process
		pif1	PIF1 5'-to-3' DNA helicase homolog (S. cerevisiae) [Source:ZFIN;Acc:ZDB-GENE-030131-4928]
GO:0043982	histone H4-K8 acetylation
		kansl3	KAT8 regulatory NSL complex subunit 3 [Source:ZFIN;Acc:ZDB-GENE-050809-132]
GO:0043981	histone H4-K5 acetylation
		kansl3	KAT8 regulatory NSL complex subunit 3 [Source:ZFIN;Acc:ZDB-GENE-050809-132]
GO:1904357	negative regulation of telomere maintenance via telomere lengthening
		pif1	PIF1 5'-to-3' DNA helicase homolog (S. cerevisiae) [Source:ZFIN;Acc:ZDB-GENE-030131-4928]
GO:0046972	histone acetyltransferase activity (H4-K16 specific)
		kansl3	KAT8 regulatory NSL complex subunit 3 [Source:ZFIN;Acc:ZDB-GENE-050809-132]
GO:0032211	negative regulation of telomere maintenance via telomerase
		pif1	PIF1 5'-to-3' DNA helicase homolog (S. cerevisiae) [Source:ZFIN;Acc:ZDB-GENE-030131-4928]
GO:0048208	COPII vesicle coating
		sec16b	SEC16 homolog B, endoplasmic reticulum export factor [Source:ZFIN;Acc:ZDB-GENE-050208-274]
GO:0018466	limonene-1,2-diol dehydrogenase activity
		d2hgdh	D-2-hydroxyglutarate dehydrogenase [Source:ZFIN;Acc:ZDB-GENE-070112-482]
GO:0007063	regulation of sister chromatid cohesion
		cdca5	cell division cycle associated 5 [Source:ZFIN;Acc:ZDB-GENE-030131-235]
GO:0000481	maturation of 5S rRNA
		sart1	squamous cell carcinoma antigen recognised by T cells [Source:ZFIN;Acc:ZDB-GENE-040718-422]
GO:0004819	glutamine-tRNA ligase activity
		qars	glutaminyl-tRNA synthetase [Source:ZFIN;Acc:ZDB-GENE-040426-1011]
GO:0035971	peptidyl-histidine dephosphorylation
		si:dkey-51e6.1	si:dkey-51e6.1 [Source:ZFIN;Acc:ZDB-GENE-041014-198]
GO:0090114	COPII-coated vesicle budding
		sec16b	SEC16 homolog B, endoplasmic reticulum export factor [Source:ZFIN;Acc:ZDB-GENE-050208-274]
GO:0070259	tyrosyl-DNA phosphodiesterase activity
		tdp2b	tyrosyl-DNA phosphodiesterase 2b [Source:ZFIN;Acc:ZDB-GENE-050816-1]
GO:0031401	positive regulation of protein modification process
		stk10	serine/threonine kinase 10 [Source:ZFIN;Acc:ZDB-GENE-040426-1136]
		hdr	hematopoietic death receptor [Source:ZFIN;Acc:ZDB-GENE-030826-5]
		cd40	CD40 molecule, TNF receptor superfamily member 5 [Source:ZFIN;Acc:ZDB-GENE-090313-95]
		tnfrsf18	tumor necrosis factor receptor superfamily, member 18 [Source:ZFIN;Acc:ZDB-GENE-101104-7]
GO:0006259	DNA metabolic process
		ddb2	damage-specific DNA binding protein 2 [Source:ZFIN;Acc:ZDB-GENE-050419-169]
		pif1	PIF1 5'-to-3' DNA helicase homolog (S. cerevisiae) [Source:ZFIN;Acc:ZDB-GENE-030131-4928]
		fancd2	Fanconi anemia, complementation group D2 [Source:ZFIN;Acc:ZDB-GENE-040116-5]
		nabp1a	nucleic acid binding protein 1a [Source:ZFIN;Acc:ZDB-GENE-041212-71]
		cdca5	cell division cycle associated 5 [Source:ZFIN;Acc:ZDB-GENE-030131-235]
		orc5	origin recognition complex, subunit 5 [Source:ZFIN;Acc:ZDB-GENE-040426-2275]
		esco2	establishment of sister chromatid cohesion N-acetyltransferase 2 [Source:ZFIN;Acc:ZDB-GENE-050913-156]
		smg1	SMG1 phosphatidylinositol 3-kinase-related kinase [Source:ZFIN;Acc:ZDB-GENE-061013-767]
		tdp2b	tyrosyl-DNA phosphodiesterase 2b [Source:ZFIN;Acc:ZDB-GENE-050816-1]
GO:0043408	regulation of MAPK cascade
		hdr	hematopoietic death receptor [Source:ZFIN;Acc:ZDB-GENE-030826-5]
		cd40	CD40 molecule, TNF receptor superfamily member 5 [Source:ZFIN;Acc:ZDB-GENE-090313-95]
		tnfrsf18	tumor necrosis factor receptor superfamily, member 18 [Source:ZFIN;Acc:ZDB-GENE-101104-7]
GO:0000165	MAPK cascade
		hdr	hematopoietic death receptor [Source:ZFIN;Acc:ZDB-GENE-030826-5]
		cd40	CD40 molecule, TNF receptor superfamily member 5 [Source:ZFIN;Acc:ZDB-GENE-090313-95]
		tnfrsf18	tumor necrosis factor receptor superfamily, member 18 [Source:ZFIN;Acc:ZDB-GENE-101104-7]
GO:0009897	external side of plasma membrane
		ighd	immunoglobulin heavy constant delta [Source:ZFIN;Acc:ZDB-GENE-040513-9]
		cd40	CD40 molecule, TNF receptor superfamily member 5 [Source:ZFIN;Acc:ZDB-GENE-090313-95]
GO:0001947	heart looping
		nkx2.5	NK2 homeobox 5 [Source:ZFIN;Acc:ZDB-GENE-980526-321]
		pkp2	plakophilin 2 [Source:ZFIN;Acc:ZDB-GENE-041210-167]
		lmo7b	LIM domain 7b [Source:ZFIN;Acc:ZDB-GENE-060825-242]
GO:0023014	signal transduction by protein phosphorylation
		hdr	hematopoietic death receptor [Source:ZFIN;Acc:ZDB-GENE-030826-5]
		cd40	CD40 molecule, TNF receptor superfamily member 5 [Source:ZFIN;Acc:ZDB-GENE-090313-95]
		tnfrsf18	tumor necrosis factor receptor superfamily, member 18 [Source:ZFIN;Acc:ZDB-GENE-101104-7]
GO:0034660	ncRNA metabolic process
		adat3	adenosine deaminase, tRNA-specific 3 [Source:ZFIN;Acc:ZDB-GENE-030616-531]
		ctu2	cytosolic thiouridylase subunit 2 homolog (S. pombe) [Source:ZFIN;Acc:ZDB-GENE-040801-79]
		utp6	UTP6, small subunit (SSU) processome component, homolog (yeast) [Source:ZFIN;Acc:ZDB-GENE-040426-769]
		qars	glutaminyl-tRNA synthetase [Source:ZFIN;Acc:ZDB-GENE-040426-1011]
		gnl3l	guanine nucleotide binding protein-like 3 (nucleolar)-like [Source:ZFIN;Acc:ZDB-GENE-040723-1]
		nop2	NOP2 nucleolar protein homolog (yeast) [Source:ZFIN;Acc:ZDB-GENE-050309-7]
		sart1	squamous cell carcinoma antigen recognised by T cells [Source:ZFIN;Acc:ZDB-GENE-040718-422]
		sars	seryl-tRNA synthetase [Source:ZFIN;Acc:ZDB-GENE-040831-1]
GO:0006955	immune response
		ighd	immunoglobulin heavy constant delta [Source:ZFIN;Acc:ZDB-GENE-040513-9]
		prg4b	proteoglycan 4b [Source:ZFIN;Acc:ZDB-GENE-041014-324]
		hdr	hematopoietic death receptor [Source:ZFIN;Acc:ZDB-GENE-030826-5]
		cd40	CD40 molecule, TNF receptor superfamily member 5 [Source:ZFIN;Acc:ZDB-GENE-090313-95]
		tnfrsf18	tumor necrosis factor receptor superfamily, member 18 [Source:ZFIN;Acc:ZDB-GENE-101104-7]
		si:busm1-194e12.12	si:busm1-194e12.12 [Source:ZFIN;Acc:ZDB-GENE-030616-319]
GO:0044427	chromosomal part
		hp1bp3	heterochromatin protein 1, binding protein 3 [Source:ZFIN;Acc:ZDB-GENE-060810-79]
		pif1	PIF1 5'-to-3' DNA helicase homolog (S. cerevisiae) [Source:ZFIN;Acc:ZDB-GENE-030131-4928]
		cdca5	cell division cycle associated 5 [Source:ZFIN;Acc:ZDB-GENE-030131-235]
		orc5	origin recognition complex, subunit 5 [Source:ZFIN;Acc:ZDB-GENE-040426-2275]
		aurka	aurora kinase A [Source:ZFIN;Acc:ZDB-GENE-040801-161]
		esco2	establishment of sister chromatid cohesion N-acetyltransferase 2 [Source:ZFIN;Acc:ZDB-GENE-050913-156]
GO:0002682	regulation of immune system process
		ighd	immunoglobulin heavy constant delta [Source:ZFIN;Acc:ZDB-GENE-040513-9]
		stk10	serine/threonine kinase 10 [Source:ZFIN;Acc:ZDB-GENE-040426-1136]
		cd40	CD40 molecule, TNF receptor superfamily member 5 [Source:ZFIN;Acc:ZDB-GENE-090313-95]
		tfpi2	tissue factor pathway inhibitor 2 [Source:ZFIN;Acc:ZDB-GENE-060503-38]
GO:0006281	DNA repair
		ddb2	damage-specific DNA binding protein 2 [Source:ZFIN;Acc:ZDB-GENE-050419-169]
		pif1	PIF1 5'-to-3' DNA helicase homolog (S. cerevisiae) [Source:ZFIN;Acc:ZDB-GENE-030131-4928]
		fancd2	Fanconi anemia, complementation group D2 [Source:ZFIN;Acc:ZDB-GENE-040116-5]
		nabp1a	nucleic acid binding protein 1a [Source:ZFIN;Acc:ZDB-GENE-041212-71]
		cdca5	cell division cycle associated 5 [Source:ZFIN;Acc:ZDB-GENE-030131-235]
		smg1	SMG1 phosphatidylinositol 3-kinase-related kinase [Source:ZFIN;Acc:ZDB-GENE-061013-767]
		tdp2b	tyrosyl-DNA phosphodiesterase 2b [Source:ZFIN;Acc:ZDB-GENE-050816-1]
GO:0003143	embryonic heart tube morphogenesis
		nkx2.5	NK2 homeobox 5 [Source:ZFIN;Acc:ZDB-GENE-980526-321]
		pkp2	plakophilin 2 [Source:ZFIN;Acc:ZDB-GENE-041210-167]
		lmo7b	LIM domain 7b [Source:ZFIN;Acc:ZDB-GENE-060825-242]
GO:0035239	tube morphogenesis
		nkx2.5	NK2 homeobox 5 [Source:ZFIN;Acc:ZDB-GENE-980526-321]
		pkp2	plakophilin 2 [Source:ZFIN;Acc:ZDB-GENE-041210-167]
		lmo7b	LIM domain 7b [Source:ZFIN;Acc:ZDB-GENE-060825-242]
		sars	seryl-tRNA synthetase [Source:ZFIN;Acc:ZDB-GENE-040831-1]
GO:0019220	regulation of phosphate metabolic process
		stk10	serine/threonine kinase 10 [Source:ZFIN;Acc:ZDB-GENE-040426-1136]
		hdr	hematopoietic death receptor [Source:ZFIN;Acc:ZDB-GENE-030826-5]
		cd40	CD40 molecule, TNF receptor superfamily member 5 [Source:ZFIN;Acc:ZDB-GENE-090313-95]
		tnfrsf18	tumor necrosis factor receptor superfamily, member 18 [Source:ZFIN;Acc:ZDB-GENE-101104-7]
		uri1	URI1, prefoldin-like chaperone [Source:ZFIN;Acc:ZDB-GENE-050913-30]
GO:0051174	regulation of phosphorus metabolic process
		stk10	serine/threonine kinase 10 [Source:ZFIN;Acc:ZDB-GENE-040426-1136]
		hdr	hematopoietic death receptor [Source:ZFIN;Acc:ZDB-GENE-030826-5]
		cd40	CD40 molecule, TNF receptor superfamily member 5 [Source:ZFIN;Acc:ZDB-GENE-090313-95]
		tnfrsf18	tumor necrosis factor receptor superfamily, member 18 [Source:ZFIN;Acc:ZDB-GENE-101104-7]
		uri1	URI1, prefoldin-like chaperone [Source:ZFIN;Acc:ZDB-GENE-050913-30]
GO:0005694	chromosome
		hp1bp3	heterochromatin protein 1, binding protein 3 [Source:ZFIN;Acc:ZDB-GENE-060810-79]
		pif1	PIF1 5'-to-3' DNA helicase homolog (S. cerevisiae) [Source:ZFIN;Acc:ZDB-GENE-030131-4928]
		cdca5	cell division cycle associated 5 [Source:ZFIN;Acc:ZDB-GENE-030131-235]
		orc5	origin recognition complex, subunit 5 [Source:ZFIN;Acc:ZDB-GENE-040426-2275]
		aurka	aurora kinase A [Source:ZFIN;Acc:ZDB-GENE-040801-161]
		esco2	establishment of sister chromatid cohesion N-acetyltransferase 2 [Source:ZFIN;Acc:ZDB-GENE-050913-156]
GO:0051785	positive regulation of nuclear division
		cdca5	cell division cycle associated 5 [Source:ZFIN;Acc:ZDB-GENE-030131-235]
GO:0046849	bone remodeling
		spp2	secreted phosphoprotein 2 [Source:ZFIN;Acc:ZDB-GENE-090313-223]
GO:0019405	alditol catabolic process
		gk5	glycerol kinase 5 (putative) [Source:ZFIN;Acc:ZDB-GENE-061110-49]
GO:0004370	glycerol kinase activity
		gk5	glycerol kinase 5 (putative) [Source:ZFIN;Acc:ZDB-GENE-061110-49]
GO:1904356	regulation of telomere maintenance via telomere lengthening
		pif1	PIF1 5'-to-3' DNA helicase homolog (S. cerevisiae) [Source:ZFIN;Acc:ZDB-GENE-030131-4928]
GO:0042015	interleukin-20 binding
		crfb6	cytokine receptor family member b6 [Source:ZFIN;Acc:ZDB-GENE-030131-5999]
GO:0008278	cohesin complex
		cdca5	cell division cycle associated 5 [Source:ZFIN;Acc:ZDB-GENE-030131-235]
GO:1901992	positive regulation of mitotic cell cycle phase transition
		cdca5	cell division cycle associated 5 [Source:ZFIN;Acc:ZDB-GENE-030131-235]
GO:0007096	regulation of exit from mitosis
		cdca5	cell division cycle associated 5 [Source:ZFIN;Acc:ZDB-GENE-030131-235]
GO:0016514	SWI/SNF complex
		dpf3	D4, zinc and double PHD fingers, family 3 [Source:ZFIN;Acc:ZDB-GENE-041014-190]
GO:0019563	glycerol catabolic process
		gk5	glycerol kinase 5 (putative) [Source:ZFIN;Acc:ZDB-GENE-061110-49]
GO:0006278	RNA-dependent DNA replication
		pif1	PIF1 5'-to-3' DNA helicase homolog (S. cerevisiae) [Source:ZFIN;Acc:ZDB-GENE-030131-4928]
GO:0005094	Rho GDP-dissociation inhibitor activity
		arhgdig	Rho GDP dissociation inhibitor (GDI) gamma [Source:ZFIN;Acc:ZDB-GENE-040426-1493]
GO:0048199	vesicle targeting, to, from or within Golgi
		sec16b	SEC16 homolog B, endoplasmic reticulum export factor [Source:ZFIN;Acc:ZDB-GENE-050208-274]
GO:0004120	photoreceptor cyclic-nucleotide phosphodiesterase activity
		tdp2b	tyrosyl-DNA phosphodiesterase 2b [Source:ZFIN;Acc:ZDB-GENE-050816-1]
GO:0006903	vesicle targeting
		sec16b	SEC16 homolog B, endoplasmic reticulum export factor [Source:ZFIN;Acc:ZDB-GENE-050208-274]
GO:0003207	cardiac chamber formation
		nkx2.5	NK2 homeobox 5 [Source:ZFIN;Acc:ZDB-GENE-980526-321]
GO:0032204	regulation of telomere maintenance
		pif1	PIF1 5'-to-3' DNA helicase homolog (S. cerevisiae) [Source:ZFIN;Acc:ZDB-GENE-030131-4928]
GO:0071168	protein localization to chromatin
		cdca5	cell division cycle associated 5 [Source:ZFIN;Acc:ZDB-GENE-030131-235]
GO:2000401	regulation of lymphocyte migration
		stk10	serine/threonine kinase 10 [Source:ZFIN;Acc:ZDB-GENE-040426-1136]
GO:0044688	7,8-dihydro-D-neopterin 2,3-cyclic phosphate phosphodiesterase activity
		tdp2b	tyrosyl-DNA phosphodiesterase 2b [Source:ZFIN;Acc:ZDB-GENE-050816-1]
GO:0004828	serine-tRNA ligase activity
		sars	seryl-tRNA synthetase [Source:ZFIN;Acc:ZDB-GENE-040831-1]
GO:0042611	MHC protein complex
		si:busm1-194e12.12	si:busm1-194e12.12 [Source:ZFIN;Acc:ZDB-GENE-030616-319]
GO:0042613	MHC class II protein complex
		si:busm1-194e12.12	si:busm1-194e12.12 [Source:ZFIN;Acc:ZDB-GENE-030616-319]
GO:0035174	histone serine kinase activity
		aurka	aurora kinase A [Source:ZFIN;Acc:ZDB-GENE-040801-161]
GO:0035173	histone kinase activity
		aurka	aurora kinase A [Source:ZFIN;Acc:ZDB-GENE-040801-161]
GO:0042574	retinal metabolic process
		rdh1	retinol dehydrogenase 1 [Source:ZFIN;Acc:ZDB-GENE-030912-15]
GO:0032392	DNA geometric change
		pif1	PIF1 5'-to-3' DNA helicase homolog (S. cerevisiae) [Source:ZFIN;Acc:ZDB-GENE-030131-4928]
GO:0052715	mannosyl-diinositol phosphorylceramide phospholipase activity
		tdp2b	tyrosyl-DNA phosphodiesterase 2b [Source:ZFIN;Acc:ZDB-GENE-050816-1]
GO:0052714	mannosyl-inositol phosphorylceramide phospholipase activity
		tdp2b	tyrosyl-DNA phosphodiesterase 2b [Source:ZFIN;Acc:ZDB-GENE-050816-1]
GO:0052713	inositol phosphorylceramide phospholipase activity
		tdp2b	tyrosyl-DNA phosphodiesterase 2b [Source:ZFIN;Acc:ZDB-GENE-050816-1]
GO:0052712	inositol phosphosphingolipid phospholipase activity
		tdp2b	tyrosyl-DNA phosphodiesterase 2b [Source:ZFIN;Acc:ZDB-GENE-050816-1]
GO:1901989	positive regulation of cell cycle phase transition
		cdca5	cell division cycle associated 5 [Source:ZFIN;Acc:ZDB-GENE-030131-235]
GO:0007080	mitotic metaphase plate congression
		cdca5	cell division cycle associated 5 [Source:ZFIN;Acc:ZDB-GENE-030131-235]
GO:0045840	positive regulation of mitotic nuclear division
		cdca5	cell division cycle associated 5 [Source:ZFIN;Acc:ZDB-GENE-030131-235]
GO:2000278	regulation of DNA biosynthetic process
		pif1	PIF1 5'-to-3' DNA helicase homolog (S. cerevisiae) [Source:ZFIN;Acc:ZDB-GENE-030131-4928]
GO:0004745	retinol dehydrogenase activity
		rdh1	retinol dehydrogenase 1 [Source:ZFIN;Acc:ZDB-GENE-030912-15]
GO:0052855	ADP-dependent NAD(P)H-hydrate dehydratase activity
		carkd	carbohydrate kinase domain containing [Source:ZFIN;Acc:ZDB-GENE-080204-1]
GO:0070876	SOSS complex
		nabp1a	nucleic acid binding protein 1a [Source:ZFIN;Acc:ZDB-GENE-041212-71]
GO:0043984	histone H4-K16 acetylation
		kansl3	KAT8 regulatory NSL complex subunit 3 [Source:ZFIN;Acc:ZDB-GENE-050809-132]
GO:0004118	cGMP-stimulated cyclic-nucleotide phosphodiesterase activity
		tdp2b	tyrosyl-DNA phosphodiesterase 2b [Source:ZFIN;Acc:ZDB-GENE-050816-1]
GO:0004119	cGMP-inhibited cyclic-nucleotide phosphodiesterase activity
		tdp2b	tyrosyl-DNA phosphodiesterase 2b [Source:ZFIN;Acc:ZDB-GENE-050816-1]
GO:0004115	3,5-cyclic-AMP phosphodiesterase activity
		tdp2b	tyrosyl-DNA phosphodiesterase 2b [Source:ZFIN;Acc:ZDB-GENE-050816-1]
GO:0004117	calmodulin-dependent cyclic-nucleotide phosphodiesterase activity
		tdp2b	tyrosyl-DNA phosphodiesterase 2b [Source:ZFIN;Acc:ZDB-GENE-050816-1]
GO:0032210	regulation of telomere maintenance via telomerase
		pif1	PIF1 5'-to-3' DNA helicase homolog (S. cerevisiae) [Source:ZFIN;Acc:ZDB-GENE-030131-4928]
GO:0007004	telomere maintenance via telomerase
		pif1	PIF1 5'-to-3' DNA helicase homolog (S. cerevisiae) [Source:ZFIN;Acc:ZDB-GENE-030131-4928]
GO:0002756	MyD88-independent toll-like receptor signaling pathway
		cd40	CD40 molecule, TNF receptor superfamily member 5 [Source:ZFIN;Acc:ZDB-GENE-090313-95]
GO:0006434	seryl-tRNA aminoacylation
		sars	seryl-tRNA synthetase [Source:ZFIN;Acc:ZDB-GENE-040831-1]
GO:0090544	BAF-type complex
		dpf3	D4, zinc and double PHD fingers, family 3 [Source:ZFIN;Acc:ZDB-GENE-041014-190]
GO:0031616	spindle pole centrosome
		aurka	aurora kinase A [Source:ZFIN;Acc:ZDB-GENE-040801-161]
GO:0044238	primary metabolic process
		ighd	immunoglobulin heavy constant delta [Source:ZFIN;Acc:ZDB-GENE-040513-9]
		eif2ak2	eukaryotic translation initiation factor 2-alpha kinase 2 [Source:ZFIN;Acc:ZDB-GENE-080422-1]
		adat3	adenosine deaminase, tRNA-specific 3 [Source:ZFIN;Acc:ZDB-GENE-030616-531]
		rimkla	ribosomal modification protein rimK-like family member A [Source:ZFIN;Acc:ZDB-GENE-040912-20]
		smpd1	sphingomyelin phosphodiesterase 1, acid lysosomal [Source:ZFIN;Acc:ZDB-GENE-110411-222]
		stk10	serine/threonine kinase 10 [Source:ZFIN;Acc:ZDB-GENE-040426-1136]
		sugp1	SURP and G patch domain containing 1 [Source:ZFIN;Acc:ZDB-GENE-070615-33]
		tada3l	transcriptional adaptor 3 (NGG1 homolog, yeast)-like [Source:ZFIN;Acc:ZDB-GENE-030131-6725]
		noc3l	NOC3-like DNA replication regulator [Source:ZFIN;Acc:ZDB-GENE-030131-9878]
		dcp1a	decapping mRNA 1A [Source:ZFIN;Acc:ZDB-GENE-030723-5]
		ctu2	cytosolic thiouridylase subunit 2 homolog (S. pombe) [Source:ZFIN;Acc:ZDB-GENE-040801-79]
		utp6	UTP6, small subunit (SSU) processome component, homolog (yeast) [Source:ZFIN;Acc:ZDB-GENE-040426-769]
		ddb2	damage-specific DNA binding protein 2 [Source:ZFIN;Acc:ZDB-GENE-050419-169]
		pomgnt1	protein O-linked mannose N-acetylglucosaminyltransferase 1 (beta 1,2-) [Source:ZFIN;Acc:ZDB-GENE-070112-991]
		qars	glutaminyl-tRNA synthetase [Source:ZFIN;Acc:ZDB-GENE-040426-1011]
		nkx3-1	NK3 homeobox 1 [Source:ZFIN;Acc:ZDB-GENE-081104-238]
		pif1	PIF1 5'-to-3' DNA helicase homolog (S. cerevisiae) [Source:ZFIN;Acc:ZDB-GENE-030131-4928]
		hdr	hematopoietic death receptor [Source:ZFIN;Acc:ZDB-GENE-030826-5]
		alg10	asparagine-linked glycosylation 10 [Source:ZFIN;Acc:ZDB-GENE-110310-8]
		gla	galactosidase, alpha [Source:ZFIN;Acc:ZDB-GENE-041010-207]
		fancd2	Fanconi anemia, complementation group D2 [Source:ZFIN;Acc:ZDB-GENE-040116-5]
		nabp1a	nucleic acid binding protein 1a [Source:ZFIN;Acc:ZDB-GENE-041212-71]
		gnl3l	guanine nucleotide binding protein-like 3 (nucleolar)-like [Source:ZFIN;Acc:ZDB-GENE-040723-1]
		dpf3	D4, zinc and double PHD fingers, family 3 [Source:ZFIN;Acc:ZDB-GENE-041014-190]
		manba	mannosidase, beta A, lysosomal [Source:ZFIN;Acc:ZDB-GENE-040426-721]
		gdpd3a	glycerophosphodiester phosphodiesterase domain containing 3a [Source:ZFIN;Acc:ZDB-GENE-040426-2279]
		foxi3b	forkhead box I3b [Source:ZFIN;Acc:ZDB-GENE-031126-4]
		tmprss13a	transmembrane protease, serine 13a [Source:ZFIN;Acc:ZDB-GENE-090309-3]
		klf17	Kruppel-like factor 17 [Source:ZFIN;Acc:ZDB-GENE-010129-1]
		cd40	CD40 molecule, TNF receptor superfamily member 5 [Source:ZFIN;Acc:ZDB-GENE-090313-95]
		galt	galactose-1-phosphate uridylyltransferase [Source:ZFIN;Acc:ZDB-GENE-070112-172]
		ptprc	protein tyrosine phosphatase, receptor type, C [Source:ZFIN;Acc:ZDB-GENE-050208-585]
		nkx2.5	NK2 homeobox 5 [Source:ZFIN;Acc:ZDB-GENE-980526-321]
		casp3b	caspase 3, apoptosis-related cysteine peptidase b [Source:ZFIN;Acc:ZDB-GENE-070607-1]
		cdca5	cell division cycle associated 5 [Source:ZFIN;Acc:ZDB-GENE-030131-235]
		irx2a	iroquois homeobox 2a [Source:ZFIN;Acc:ZDB-GENE-040426-1446]
		si:dkey-51e6.1	si:dkey-51e6.1 [Source:ZFIN;Acc:ZDB-GENE-041014-198]
		orc5	origin recognition complex, subunit 5 [Source:ZFIN;Acc:ZDB-GENE-040426-2275]
		asb16	ankyrin repeat and SOCS box containing 16 [Source:ZFIN;Acc:ZDB-GENE-031031-3]
		aurka	aurora kinase A [Source:ZFIN;Acc:ZDB-GENE-040801-161]
		cebpd	CCAAT/enhancer binding protein (C/EBP), delta [Source:ZFIN;Acc:ZDB-GENE-020111-4]
		rdh1	retinol dehydrogenase 1 [Source:ZFIN;Acc:ZDB-GENE-030912-15]
		tnfrsf18	tumor necrosis factor receptor superfamily, member 18 [Source:ZFIN;Acc:ZDB-GENE-101104-7]
		klhl8	kelch-like family member 8 [Source:ZFIN;Acc:ZDB-GENE-070209-226]
		esco2	establishment of sister chromatid cohesion N-acetyltransferase 2 [Source:ZFIN;Acc:ZDB-GENE-050913-156]
		eefsec	eukaryotic elongation factor, selenocysteine-tRNA-specific [Source:ZFIN;Acc:ZDB-GENE-051120-72]
		dab2	Dab, mitogen-responsive phosphoprotein, homolog 2 (Drosophila) [Source:ZFIN;Acc:ZDB-GENE-040303-1]
		mrps10	mitochondrial ribosomal protein S10 [Source:ZFIN;Acc:ZDB-GENE-040914-39]
		nop2	NOP2 nucleolar protein homolog (yeast) [Source:ZFIN;Acc:ZDB-GENE-050309-7]
		uri1	URI1, prefoldin-like chaperone [Source:ZFIN;Acc:ZDB-GENE-050913-30]
		sart1	squamous cell carcinoma antigen recognised by T cells [Source:ZFIN;Acc:ZDB-GENE-040718-422]
		psmd1	proteasome 26S subunit, non-ATPase 1 [Source:ZFIN;Acc:ZDB-GENE-040426-810]
		smg1	SMG1 phosphatidylinositol 3-kinase-related kinase [Source:ZFIN;Acc:ZDB-GENE-061013-767]
		gk5	glycerol kinase 5 (putative) [Source:ZFIN;Acc:ZDB-GENE-061110-49]
		sars	seryl-tRNA synthetase [Source:ZFIN;Acc:ZDB-GENE-040831-1]
		zgc:194330	zgc:194330 [Source:ZFIN;Acc:ZDB-GENE-080722-3]
		kansl3	KAT8 regulatory NSL complex subunit 3 [Source:ZFIN;Acc:ZDB-GENE-050809-132]
		tdp2b	tyrosyl-DNA phosphodiesterase 2b [Source:ZFIN;Acc:ZDB-GENE-050816-1]
GO:0004620	phospholipase activity
		smpd1	sphingomyelin phosphodiesterase 1, acid lysosomal [Source:ZFIN;Acc:ZDB-GENE-110411-222]
		tdp2b	tyrosyl-DNA phosphodiesterase 2b [Source:ZFIN;Acc:ZDB-GENE-050816-1]
GO:0009913	epidermal cell differentiation
		foxi3b	forkhead box I3b [Source:ZFIN;Acc:ZDB-GENE-031126-4]
		casp3b	caspase 3, apoptosis-related cysteine peptidase b [Source:ZFIN;Acc:ZDB-GENE-070607-1]
GO:0043170	macromolecule metabolic process
		ighd	immunoglobulin heavy constant delta [Source:ZFIN;Acc:ZDB-GENE-040513-9]
		eif2ak2	eukaryotic translation initiation factor 2-alpha kinase 2 [Source:ZFIN;Acc:ZDB-GENE-080422-1]
		adat3	adenosine deaminase, tRNA-specific 3 [Source:ZFIN;Acc:ZDB-GENE-030616-531]
		rimkla	ribosomal modification protein rimK-like family member A [Source:ZFIN;Acc:ZDB-GENE-040912-20]
		stk10	serine/threonine kinase 10 [Source:ZFIN;Acc:ZDB-GENE-040426-1136]
		sugp1	SURP and G patch domain containing 1 [Source:ZFIN;Acc:ZDB-GENE-070615-33]
		tada3l	transcriptional adaptor 3 (NGG1 homolog, yeast)-like [Source:ZFIN;Acc:ZDB-GENE-030131-6725]
		dcp1a	decapping mRNA 1A [Source:ZFIN;Acc:ZDB-GENE-030723-5]
		ctu2	cytosolic thiouridylase subunit 2 homolog (S. pombe) [Source:ZFIN;Acc:ZDB-GENE-040801-79]
		utp6	UTP6, small subunit (SSU) processome component, homolog (yeast) [Source:ZFIN;Acc:ZDB-GENE-040426-769]
		ddb2	damage-specific DNA binding protein 2 [Source:ZFIN;Acc:ZDB-GENE-050419-169]
		pomgnt1	protein O-linked mannose N-acetylglucosaminyltransferase 1 (beta 1,2-) [Source:ZFIN;Acc:ZDB-GENE-070112-991]
		qars	glutaminyl-tRNA synthetase [Source:ZFIN;Acc:ZDB-GENE-040426-1011]
		nkx3-1	NK3 homeobox 1 [Source:ZFIN;Acc:ZDB-GENE-081104-238]
		pif1	PIF1 5'-to-3' DNA helicase homolog (S. cerevisiae) [Source:ZFIN;Acc:ZDB-GENE-030131-4928]
		hdr	hematopoietic death receptor [Source:ZFIN;Acc:ZDB-GENE-030826-5]
		fancd2	Fanconi anemia, complementation group D2 [Source:ZFIN;Acc:ZDB-GENE-040116-5]
		nabp1a	nucleic acid binding protein 1a [Source:ZFIN;Acc:ZDB-GENE-041212-71]
		gnl3l	guanine nucleotide binding protein-like 3 (nucleolar)-like [Source:ZFIN;Acc:ZDB-GENE-040723-1]
		dpf3	D4, zinc and double PHD fingers, family 3 [Source:ZFIN;Acc:ZDB-GENE-041014-190]
		foxi3b	forkhead box I3b [Source:ZFIN;Acc:ZDB-GENE-031126-4]
		tmprss13a	transmembrane protease, serine 13a [Source:ZFIN;Acc:ZDB-GENE-090309-3]
		klf17	Kruppel-like factor 17 [Source:ZFIN;Acc:ZDB-GENE-010129-1]
		cd40	CD40 molecule, TNF receptor superfamily member 5 [Source:ZFIN;Acc:ZDB-GENE-090313-95]
		ptprc	protein tyrosine phosphatase, receptor type, C [Source:ZFIN;Acc:ZDB-GENE-050208-585]
		nkx2.5	NK2 homeobox 5 [Source:ZFIN;Acc:ZDB-GENE-980526-321]
		casp3b	caspase 3, apoptosis-related cysteine peptidase b [Source:ZFIN;Acc:ZDB-GENE-070607-1]
		cdca5	cell division cycle associated 5 [Source:ZFIN;Acc:ZDB-GENE-030131-235]
		irx2a	iroquois homeobox 2a [Source:ZFIN;Acc:ZDB-GENE-040426-1446]
		si:dkey-51e6.1	si:dkey-51e6.1 [Source:ZFIN;Acc:ZDB-GENE-041014-198]
		orc5	origin recognition complex, subunit 5 [Source:ZFIN;Acc:ZDB-GENE-040426-2275]
		asb16	ankyrin repeat and SOCS box containing 16 [Source:ZFIN;Acc:ZDB-GENE-031031-3]
		gle1	GLE1 RNA export mediator homolog (yeast) [Source:ZFIN;Acc:ZDB-GENE-040831-4]
		aurka	aurora kinase A [Source:ZFIN;Acc:ZDB-GENE-040801-161]
		cebpd	CCAAT/enhancer binding protein (C/EBP), delta [Source:ZFIN;Acc:ZDB-GENE-020111-4]
		tnfrsf18	tumor necrosis factor receptor superfamily, member 18 [Source:ZFIN;Acc:ZDB-GENE-101104-7]
		klhl8	kelch-like family member 8 [Source:ZFIN;Acc:ZDB-GENE-070209-226]
		esco2	establishment of sister chromatid cohesion N-acetyltransferase 2 [Source:ZFIN;Acc:ZDB-GENE-050913-156]
		eefsec	eukaryotic elongation factor, selenocysteine-tRNA-specific [Source:ZFIN;Acc:ZDB-GENE-051120-72]
		dab2	Dab, mitogen-responsive phosphoprotein, homolog 2 (Drosophila) [Source:ZFIN;Acc:ZDB-GENE-040303-1]
		mrps10	mitochondrial ribosomal protein S10 [Source:ZFIN;Acc:ZDB-GENE-040914-39]
		nop2	NOP2 nucleolar protein homolog (yeast) [Source:ZFIN;Acc:ZDB-GENE-050309-7]
		uri1	URI1, prefoldin-like chaperone [Source:ZFIN;Acc:ZDB-GENE-050913-30]
		sart1	squamous cell carcinoma antigen recognised by T cells [Source:ZFIN;Acc:ZDB-GENE-040718-422]
		psmd1	proteasome 26S subunit, non-ATPase 1 [Source:ZFIN;Acc:ZDB-GENE-040426-810]
		smg1	SMG1 phosphatidylinositol 3-kinase-related kinase [Source:ZFIN;Acc:ZDB-GENE-061013-767]
		sars	seryl-tRNA synthetase [Source:ZFIN;Acc:ZDB-GENE-040831-1]
		zgc:194330	zgc:194330 [Source:ZFIN;Acc:ZDB-GENE-080722-3]
		kansl3	KAT8 regulatory NSL complex subunit 3 [Source:ZFIN;Acc:ZDB-GENE-050809-132]
		tdp2b	tyrosyl-DNA phosphodiesterase 2b [Source:ZFIN;Acc:ZDB-GENE-050816-1]
GO:0048729	tissue morphogenesis
		dpf3	D4, zinc and double PHD fingers, family 3 [Source:ZFIN;Acc:ZDB-GENE-041014-190]
		nkx2.5	NK2 homeobox 5 [Source:ZFIN;Acc:ZDB-GENE-980526-321]
		irx2a	iroquois homeobox 2a [Source:ZFIN;Acc:ZDB-GENE-040426-1446]
		pkp2	plakophilin 2 [Source:ZFIN;Acc:ZDB-GENE-041210-167]
		lmo7b	LIM domain 7b [Source:ZFIN;Acc:ZDB-GENE-060825-242]
		sars	seryl-tRNA synthetase [Source:ZFIN;Acc:ZDB-GENE-040831-1]
		tdp2b	tyrosyl-DNA phosphodiesterase 2b [Source:ZFIN;Acc:ZDB-GENE-050816-1]
GO:0048514	blood vessel morphogenesis
		lpar6b	lysophosphatidic acid receptor 6b [Source:ZFIN;Acc:ZDB-GENE-110408-67]
		mtdha	metadherin a [Source:ZFIN;Acc:ZDB-GENE-030616-615]
		nkx2.5	NK2 homeobox 5 [Source:ZFIN;Acc:ZDB-GENE-980526-321]
		dab2	Dab, mitogen-responsive phosphoprotein, homolog 2 (Drosophila) [Source:ZFIN;Acc:ZDB-GENE-040303-1]
		sars	seryl-tRNA synthetase [Source:ZFIN;Acc:ZDB-GENE-040831-1]
GO:0035295	tube development
		nkx2.5	NK2 homeobox 5 [Source:ZFIN;Acc:ZDB-GENE-980526-321]
		rdh1	retinol dehydrogenase 1 [Source:ZFIN;Acc:ZDB-GENE-030912-15]
		pkp2	plakophilin 2 [Source:ZFIN;Acc:ZDB-GENE-041210-167]
		lmo7b	LIM domain 7b [Source:ZFIN;Acc:ZDB-GENE-060825-242]
		sars	seryl-tRNA synthetase [Source:ZFIN;Acc:ZDB-GENE-040831-1]
GO:0004553	hydrolase activity, hydrolyzing O-glycosyl compounds
		gla	galactosidase, alpha [Source:ZFIN;Acc:ZDB-GENE-041010-207]
		manba	mannosidase, beta A, lysosomal [Source:ZFIN;Acc:ZDB-GENE-040426-721]
		engase	endo-beta-N-acetylglucosaminidase [Source:ZFIN;Acc:ZDB-GENE-070112-1332]
GO:0045862	positive regulation of proteolysis
		hdr	hematopoietic death receptor [Source:ZFIN;Acc:ZDB-GENE-030826-5]
		esco2	establishment of sister chromatid cohesion N-acetyltransferase 2 [Source:ZFIN;Acc:ZDB-GENE-050913-156]
GO:0043281	regulation of cysteine-type endopeptidase activity involved in apoptotic process
		hdr	hematopoietic death receptor [Source:ZFIN;Acc:ZDB-GENE-030826-5]
		esco2	establishment of sister chromatid cohesion N-acetyltransferase 2 [Source:ZFIN;Acc:ZDB-GENE-050913-156]
GO:0051276	chromosome organization
		hp1bp3	heterochromatin protein 1, binding protein 3 [Source:ZFIN;Acc:ZDB-GENE-060810-79]
		pif1	PIF1 5'-to-3' DNA helicase homolog (S. cerevisiae) [Source:ZFIN;Acc:ZDB-GENE-030131-4928]
		dpf3	D4, zinc and double PHD fingers, family 3 [Source:ZFIN;Acc:ZDB-GENE-041014-190]
		ing3	inhibitor of growth family, member 3 [Source:ZFIN;Acc:ZDB-GENE-040109-3]
		cdca5	cell division cycle associated 5 [Source:ZFIN;Acc:ZDB-GENE-030131-235]
		esco2	establishment of sister chromatid cohesion N-acetyltransferase 2 [Source:ZFIN;Acc:ZDB-GENE-050913-156]
		kansl3	KAT8 regulatory NSL complex subunit 3 [Source:ZFIN;Acc:ZDB-GENE-050809-132]
GO:0044093	positive regulation of molecular function
		stk10	serine/threonine kinase 10 [Source:ZFIN;Acc:ZDB-GENE-040426-1136]
		dcp1a	decapping mRNA 1A [Source:ZFIN;Acc:ZDB-GENE-030723-5]
		hdr	hematopoietic death receptor [Source:ZFIN;Acc:ZDB-GENE-030826-5]
		esco2	establishment of sister chromatid cohesion N-acetyltransferase 2 [Source:ZFIN;Acc:ZDB-GENE-050913-156]
GO:0004674	protein serine/threonine kinase activity
		eif2ak2	eukaryotic translation initiation factor 2-alpha kinase 2 [Source:ZFIN;Acc:ZDB-GENE-080422-1]
		stk10	serine/threonine kinase 10 [Source:ZFIN;Acc:ZDB-GENE-040426-1136]
		aurka	aurora kinase A [Source:ZFIN;Acc:ZDB-GENE-040801-161]
		smg1	SMG1 phosphatidylinositol 3-kinase-related kinase [Source:ZFIN;Acc:ZDB-GENE-061013-767]
GO:2000116	regulation of cysteine-type endopeptidase activity
		hdr	hematopoietic death receptor [Source:ZFIN;Acc:ZDB-GENE-030826-5]
		esco2	establishment of sister chromatid cohesion N-acetyltransferase 2 [Source:ZFIN;Acc:ZDB-GENE-050913-156]
GO:0008152	metabolic process
		ighd	immunoglobulin heavy constant delta [Source:ZFIN;Acc:ZDB-GENE-040513-9]
		eif2ak2	eukaryotic translation initiation factor 2-alpha kinase 2 [Source:ZFIN;Acc:ZDB-GENE-080422-1]
		adat3	adenosine deaminase, tRNA-specific 3 [Source:ZFIN;Acc:ZDB-GENE-030616-531]
		rimkla	ribosomal modification protein rimK-like family member A [Source:ZFIN;Acc:ZDB-GENE-040912-20]
		smpd1	sphingomyelin phosphodiesterase 1, acid lysosomal [Source:ZFIN;Acc:ZDB-GENE-110411-222]
		zgc:113276	zgc:113276 [Source:ZFIN;Acc:ZDB-GENE-050522-7]
		zgc:162297	zgc:162297 [Source:ZFIN;Acc:ZDB-GENE-070410-62]
		stk10	serine/threonine kinase 10 [Source:ZFIN;Acc:ZDB-GENE-040426-1136]
		sugp1	SURP and G patch domain containing 1 [Source:ZFIN;Acc:ZDB-GENE-070615-33]
		tada3l	transcriptional adaptor 3 (NGG1 homolog, yeast)-like [Source:ZFIN;Acc:ZDB-GENE-030131-6725]
		noc3l	NOC3-like DNA replication regulator [Source:ZFIN;Acc:ZDB-GENE-030131-9878]
		dcp1a	decapping mRNA 1A [Source:ZFIN;Acc:ZDB-GENE-030723-5]
		ctu2	cytosolic thiouridylase subunit 2 homolog (S. pombe) [Source:ZFIN;Acc:ZDB-GENE-040801-79]
		utp6	UTP6, small subunit (SSU) processome component, homolog (yeast) [Source:ZFIN;Acc:ZDB-GENE-040426-769]
		ddb2	damage-specific DNA binding protein 2 [Source:ZFIN;Acc:ZDB-GENE-050419-169]
		pomgnt1	protein O-linked mannose N-acetylglucosaminyltransferase 1 (beta 1,2-) [Source:ZFIN;Acc:ZDB-GENE-070112-991]
		qars	glutaminyl-tRNA synthetase [Source:ZFIN;Acc:ZDB-GENE-040426-1011]
		nkx3-1	NK3 homeobox 1 [Source:ZFIN;Acc:ZDB-GENE-081104-238]
		pif1	PIF1 5'-to-3' DNA helicase homolog (S. cerevisiae) [Source:ZFIN;Acc:ZDB-GENE-030131-4928]
		hdr	hematopoietic death receptor [Source:ZFIN;Acc:ZDB-GENE-030826-5]
		alg10	asparagine-linked glycosylation 10 [Source:ZFIN;Acc:ZDB-GENE-110310-8]
		gla	galactosidase, alpha [Source:ZFIN;Acc:ZDB-GENE-041010-207]
		fancd2	Fanconi anemia, complementation group D2 [Source:ZFIN;Acc:ZDB-GENE-040116-5]
		nabp1a	nucleic acid binding protein 1a [Source:ZFIN;Acc:ZDB-GENE-041212-71]
		gnl3l	guanine nucleotide binding protein-like 3 (nucleolar)-like [Source:ZFIN;Acc:ZDB-GENE-040723-1]
		dpf3	D4, zinc and double PHD fingers, family 3 [Source:ZFIN;Acc:ZDB-GENE-041014-190]
		ciapin1	cytokine induced apoptosis inhibitor 1 [Source:ZFIN;Acc:ZDB-GENE-040808-57]
		manba	mannosidase, beta A, lysosomal [Source:ZFIN;Acc:ZDB-GENE-040426-721]
		gdpd3a	glycerophosphodiester phosphodiesterase domain containing 3a [Source:ZFIN;Acc:ZDB-GENE-040426-2279]
		foxi3b	forkhead box I3b [Source:ZFIN;Acc:ZDB-GENE-031126-4]
		tmprss13a	transmembrane protease, serine 13a [Source:ZFIN;Acc:ZDB-GENE-090309-3]
		klf17	Kruppel-like factor 17 [Source:ZFIN;Acc:ZDB-GENE-010129-1]
		cd40	CD40 molecule, TNF receptor superfamily member 5 [Source:ZFIN;Acc:ZDB-GENE-090313-95]
		sdr16c5b	short chain dehydrogenase/reductase family 16C, member 5b [Source:ZFIN;Acc:ZDB-GENE-040426-2861]
		galt	galactose-1-phosphate uridylyltransferase [Source:ZFIN;Acc:ZDB-GENE-070112-172]
		ptprc	protein tyrosine phosphatase, receptor type, C [Source:ZFIN;Acc:ZDB-GENE-050208-585]
		nkx2.5	NK2 homeobox 5 [Source:ZFIN;Acc:ZDB-GENE-980526-321]
		casp3b	caspase 3, apoptosis-related cysteine peptidase b [Source:ZFIN;Acc:ZDB-GENE-070607-1]
		cdca5	cell division cycle associated 5 [Source:ZFIN;Acc:ZDB-GENE-030131-235]
		irx2a	iroquois homeobox 2a [Source:ZFIN;Acc:ZDB-GENE-040426-1446]
		si:dkey-51e6.1	si:dkey-51e6.1 [Source:ZFIN;Acc:ZDB-GENE-041014-198]
		zgc:110366	zgc:110366 [Source:ZFIN;Acc:ZDB-GENE-050417-302]
		orc5	origin recognition complex, subunit 5 [Source:ZFIN;Acc:ZDB-GENE-040426-2275]
		asb16	ankyrin repeat and SOCS box containing 16 [Source:ZFIN;Acc:ZDB-GENE-031031-3]
		gle1	GLE1 RNA export mediator homolog (yeast) [Source:ZFIN;Acc:ZDB-GENE-040831-4]
		aurka	aurora kinase A [Source:ZFIN;Acc:ZDB-GENE-040801-161]
		cebpd	CCAAT/enhancer binding protein (C/EBP), delta [Source:ZFIN;Acc:ZDB-GENE-020111-4]
		rdh1	retinol dehydrogenase 1 [Source:ZFIN;Acc:ZDB-GENE-030912-15]
		engase	endo-beta-N-acetylglucosaminidase [Source:ZFIN;Acc:ZDB-GENE-070112-1332]
		d2hgdh	D-2-hydroxyglutarate dehydrogenase [Source:ZFIN;Acc:ZDB-GENE-070112-482]
		tnfrsf18	tumor necrosis factor receptor superfamily, member 18 [Source:ZFIN;Acc:ZDB-GENE-101104-7]
		klhl8	kelch-like family member 8 [Source:ZFIN;Acc:ZDB-GENE-070209-226]
		esco2	establishment of sister chromatid cohesion N-acetyltransferase 2 [Source:ZFIN;Acc:ZDB-GENE-050913-156]
		eefsec	eukaryotic elongation factor, selenocysteine-tRNA-specific [Source:ZFIN;Acc:ZDB-GENE-051120-72]
		dab2	Dab, mitogen-responsive phosphoprotein, homolog 2 (Drosophila) [Source:ZFIN;Acc:ZDB-GENE-040303-1]
		mrps10	mitochondrial ribosomal protein S10 [Source:ZFIN;Acc:ZDB-GENE-040914-39]
		nop2	NOP2 nucleolar protein homolog (yeast) [Source:ZFIN;Acc:ZDB-GENE-050309-7]
		uri1	URI1, prefoldin-like chaperone [Source:ZFIN;Acc:ZDB-GENE-050913-30]
		sart1	squamous cell carcinoma antigen recognised by T cells [Source:ZFIN;Acc:ZDB-GENE-040718-422]
		psmd1	proteasome 26S subunit, non-ATPase 1 [Source:ZFIN;Acc:ZDB-GENE-040426-810]
		smg1	SMG1 phosphatidylinositol 3-kinase-related kinase [Source:ZFIN;Acc:ZDB-GENE-061013-767]
		gk5	glycerol kinase 5 (putative) [Source:ZFIN;Acc:ZDB-GENE-061110-49]
		sars	seryl-tRNA synthetase [Source:ZFIN;Acc:ZDB-GENE-040831-1]
		zgc:194330	zgc:194330 [Source:ZFIN;Acc:ZDB-GENE-080722-3]
		kansl3	KAT8 regulatory NSL complex subunit 3 [Source:ZFIN;Acc:ZDB-GENE-050809-132]
		tdp2b	tyrosyl-DNA phosphodiesterase 2b [Source:ZFIN;Acc:ZDB-GENE-050816-1]
GO:0061371	determination of heart left/right asymmetry
		nkx2.5	NK2 homeobox 5 [Source:ZFIN;Acc:ZDB-GENE-980526-321]
		pkp2	plakophilin 2 [Source:ZFIN;Acc:ZDB-GENE-041210-167]
		lmo7b	LIM domain 7b [Source:ZFIN;Acc:ZDB-GENE-060825-242]
GO:0071704	organic substance metabolic process
		ighd	immunoglobulin heavy constant delta [Source:ZFIN;Acc:ZDB-GENE-040513-9]
		eif2ak2	eukaryotic translation initiation factor 2-alpha kinase 2 [Source:ZFIN;Acc:ZDB-GENE-080422-1]
		adat3	adenosine deaminase, tRNA-specific 3 [Source:ZFIN;Acc:ZDB-GENE-030616-531]
		rimkla	ribosomal modification protein rimK-like family member A [Source:ZFIN;Acc:ZDB-GENE-040912-20]
		smpd1	sphingomyelin phosphodiesterase 1, acid lysosomal [Source:ZFIN;Acc:ZDB-GENE-110411-222]
		stk10	serine/threonine kinase 10 [Source:ZFIN;Acc:ZDB-GENE-040426-1136]
		sugp1	SURP and G patch domain containing 1 [Source:ZFIN;Acc:ZDB-GENE-070615-33]
		tada3l	transcriptional adaptor 3 (NGG1 homolog, yeast)-like [Source:ZFIN;Acc:ZDB-GENE-030131-6725]
		noc3l	NOC3-like DNA replication regulator [Source:ZFIN;Acc:ZDB-GENE-030131-9878]
		dcp1a	decapping mRNA 1A [Source:ZFIN;Acc:ZDB-GENE-030723-5]
		ctu2	cytosolic thiouridylase subunit 2 homolog (S. pombe) [Source:ZFIN;Acc:ZDB-GENE-040801-79]
		utp6	UTP6, small subunit (SSU) processome component, homolog (yeast) [Source:ZFIN;Acc:ZDB-GENE-040426-769]
		ddb2	damage-specific DNA binding protein 2 [Source:ZFIN;Acc:ZDB-GENE-050419-169]
		pomgnt1	protein O-linked mannose N-acetylglucosaminyltransferase 1 (beta 1,2-) [Source:ZFIN;Acc:ZDB-GENE-070112-991]
		qars	glutaminyl-tRNA synthetase [Source:ZFIN;Acc:ZDB-GENE-040426-1011]
		nkx3-1	NK3 homeobox 1 [Source:ZFIN;Acc:ZDB-GENE-081104-238]
		pif1	PIF1 5'-to-3' DNA helicase homolog (S. cerevisiae) [Source:ZFIN;Acc:ZDB-GENE-030131-4928]
		hdr	hematopoietic death receptor [Source:ZFIN;Acc:ZDB-GENE-030826-5]
		alg10	asparagine-linked glycosylation 10 [Source:ZFIN;Acc:ZDB-GENE-110310-8]
		gla	galactosidase, alpha [Source:ZFIN;Acc:ZDB-GENE-041010-207]
		fancd2	Fanconi anemia, complementation group D2 [Source:ZFIN;Acc:ZDB-GENE-040116-5]
		nabp1a	nucleic acid binding protein 1a [Source:ZFIN;Acc:ZDB-GENE-041212-71]
		gnl3l	guanine nucleotide binding protein-like 3 (nucleolar)-like [Source:ZFIN;Acc:ZDB-GENE-040723-1]
		dpf3	D4, zinc and double PHD fingers, family 3 [Source:ZFIN;Acc:ZDB-GENE-041014-190]
		manba	mannosidase, beta A, lysosomal [Source:ZFIN;Acc:ZDB-GENE-040426-721]
		gdpd3a	glycerophosphodiester phosphodiesterase domain containing 3a [Source:ZFIN;Acc:ZDB-GENE-040426-2279]
		foxi3b	forkhead box I3b [Source:ZFIN;Acc:ZDB-GENE-031126-4]
		tmprss13a	transmembrane protease, serine 13a [Source:ZFIN;Acc:ZDB-GENE-090309-3]
		klf17	Kruppel-like factor 17 [Source:ZFIN;Acc:ZDB-GENE-010129-1]
		cd40	CD40 molecule, TNF receptor superfamily member 5 [Source:ZFIN;Acc:ZDB-GENE-090313-95]
		galt	galactose-1-phosphate uridylyltransferase [Source:ZFIN;Acc:ZDB-GENE-070112-172]
		ptprc	protein tyrosine phosphatase, receptor type, C [Source:ZFIN;Acc:ZDB-GENE-050208-585]
		nkx2.5	NK2 homeobox 5 [Source:ZFIN;Acc:ZDB-GENE-980526-321]
		casp3b	caspase 3, apoptosis-related cysteine peptidase b [Source:ZFIN;Acc:ZDB-GENE-070607-1]
		cdca5	cell division cycle associated 5 [Source:ZFIN;Acc:ZDB-GENE-030131-235]
		irx2a	iroquois homeobox 2a [Source:ZFIN;Acc:ZDB-GENE-040426-1446]
		si:dkey-51e6.1	si:dkey-51e6.1 [Source:ZFIN;Acc:ZDB-GENE-041014-198]
		orc5	origin recognition complex, subunit 5 [Source:ZFIN;Acc:ZDB-GENE-040426-2275]
		asb16	ankyrin repeat and SOCS box containing 16 [Source:ZFIN;Acc:ZDB-GENE-031031-3]
		gle1	GLE1 RNA export mediator homolog (yeast) [Source:ZFIN;Acc:ZDB-GENE-040831-4]
		aurka	aurora kinase A [Source:ZFIN;Acc:ZDB-GENE-040801-161]
		cebpd	CCAAT/enhancer binding protein (C/EBP), delta [Source:ZFIN;Acc:ZDB-GENE-020111-4]
		rdh1	retinol dehydrogenase 1 [Source:ZFIN;Acc:ZDB-GENE-030912-15]
		tnfrsf18	tumor necrosis factor receptor superfamily, member 18 [Source:ZFIN;Acc:ZDB-GENE-101104-7]
		klhl8	kelch-like family member 8 [Source:ZFIN;Acc:ZDB-GENE-070209-226]
		esco2	establishment of sister chromatid cohesion N-acetyltransferase 2 [Source:ZFIN;Acc:ZDB-GENE-050913-156]
		eefsec	eukaryotic elongation factor, selenocysteine-tRNA-specific [Source:ZFIN;Acc:ZDB-GENE-051120-72]
		dab2	Dab, mitogen-responsive phosphoprotein, homolog 2 (Drosophila) [Source:ZFIN;Acc:ZDB-GENE-040303-1]
		mrps10	mitochondrial ribosomal protein S10 [Source:ZFIN;Acc:ZDB-GENE-040914-39]
		nop2	NOP2 nucleolar protein homolog (yeast) [Source:ZFIN;Acc:ZDB-GENE-050309-7]
		uri1	URI1, prefoldin-like chaperone [Source:ZFIN;Acc:ZDB-GENE-050913-30]
		sart1	squamous cell carcinoma antigen recognised by T cells [Source:ZFIN;Acc:ZDB-GENE-040718-422]
		psmd1	proteasome 26S subunit, non-ATPase 1 [Source:ZFIN;Acc:ZDB-GENE-040426-810]
		smg1	SMG1 phosphatidylinositol 3-kinase-related kinase [Source:ZFIN;Acc:ZDB-GENE-061013-767]
		gk5	glycerol kinase 5 (putative) [Source:ZFIN;Acc:ZDB-GENE-061110-49]
		sars	seryl-tRNA synthetase [Source:ZFIN;Acc:ZDB-GENE-040831-1]
		zgc:194330	zgc:194330 [Source:ZFIN;Acc:ZDB-GENE-080722-3]
		kansl3	KAT8 regulatory NSL complex subunit 3 [Source:ZFIN;Acc:ZDB-GENE-050809-132]
		tdp2b	tyrosyl-DNA phosphodiesterase 2b [Source:ZFIN;Acc:ZDB-GENE-050816-1]
GO:0044260	cellular macromolecule metabolic process
		eif2ak2	eukaryotic translation initiation factor 2-alpha kinase 2 [Source:ZFIN;Acc:ZDB-GENE-080422-1]
		adat3	adenosine deaminase, tRNA-specific 3 [Source:ZFIN;Acc:ZDB-GENE-030616-531]
		rimkla	ribosomal modification protein rimK-like family member A [Source:ZFIN;Acc:ZDB-GENE-040912-20]
		stk10	serine/threonine kinase 10 [Source:ZFIN;Acc:ZDB-GENE-040426-1136]
		sugp1	SURP and G patch domain containing 1 [Source:ZFIN;Acc:ZDB-GENE-070615-33]
		tada3l	transcriptional adaptor 3 (NGG1 homolog, yeast)-like [Source:ZFIN;Acc:ZDB-GENE-030131-6725]
		dcp1a	decapping mRNA 1A [Source:ZFIN;Acc:ZDB-GENE-030723-5]
		ctu2	cytosolic thiouridylase subunit 2 homolog (S. pombe) [Source:ZFIN;Acc:ZDB-GENE-040801-79]
		utp6	UTP6, small subunit (SSU) processome component, homolog (yeast) [Source:ZFIN;Acc:ZDB-GENE-040426-769]
		ddb2	damage-specific DNA binding protein 2 [Source:ZFIN;Acc:ZDB-GENE-050419-169]
		pomgnt1	protein O-linked mannose N-acetylglucosaminyltransferase 1 (beta 1,2-) [Source:ZFIN;Acc:ZDB-GENE-070112-991]
		qars	glutaminyl-tRNA synthetase [Source:ZFIN;Acc:ZDB-GENE-040426-1011]
		nkx3-1	NK3 homeobox 1 [Source:ZFIN;Acc:ZDB-GENE-081104-238]
		pif1	PIF1 5'-to-3' DNA helicase homolog (S. cerevisiae) [Source:ZFIN;Acc:ZDB-GENE-030131-4928]
		hdr	hematopoietic death receptor [Source:ZFIN;Acc:ZDB-GENE-030826-5]
		fancd2	Fanconi anemia, complementation group D2 [Source:ZFIN;Acc:ZDB-GENE-040116-5]
		nabp1a	nucleic acid binding protein 1a [Source:ZFIN;Acc:ZDB-GENE-041212-71]
		gnl3l	guanine nucleotide binding protein-like 3 (nucleolar)-like [Source:ZFIN;Acc:ZDB-GENE-040723-1]
		dpf3	D4, zinc and double PHD fingers, family 3 [Source:ZFIN;Acc:ZDB-GENE-041014-190]
		foxi3b	forkhead box I3b [Source:ZFIN;Acc:ZDB-GENE-031126-4]
		klf17	Kruppel-like factor 17 [Source:ZFIN;Acc:ZDB-GENE-010129-1]
		cd40	CD40 molecule, TNF receptor superfamily member 5 [Source:ZFIN;Acc:ZDB-GENE-090313-95]
		ptprc	protein tyrosine phosphatase, receptor type, C [Source:ZFIN;Acc:ZDB-GENE-050208-585]
		nkx2.5	NK2 homeobox 5 [Source:ZFIN;Acc:ZDB-GENE-980526-321]
		cdca5	cell division cycle associated 5 [Source:ZFIN;Acc:ZDB-GENE-030131-235]
		irx2a	iroquois homeobox 2a [Source:ZFIN;Acc:ZDB-GENE-040426-1446]
		si:dkey-51e6.1	si:dkey-51e6.1 [Source:ZFIN;Acc:ZDB-GENE-041014-198]
		orc5	origin recognition complex, subunit 5 [Source:ZFIN;Acc:ZDB-GENE-040426-2275]
		asb16	ankyrin repeat and SOCS box containing 16 [Source:ZFIN;Acc:ZDB-GENE-031031-3]
		aurka	aurora kinase A [Source:ZFIN;Acc:ZDB-GENE-040801-161]
		cebpd	CCAAT/enhancer binding protein (C/EBP), delta [Source:ZFIN;Acc:ZDB-GENE-020111-4]
		tnfrsf18	tumor necrosis factor receptor superfamily, member 18 [Source:ZFIN;Acc:ZDB-GENE-101104-7]
		klhl8	kelch-like family member 8 [Source:ZFIN;Acc:ZDB-GENE-070209-226]
		esco2	establishment of sister chromatid cohesion N-acetyltransferase 2 [Source:ZFIN;Acc:ZDB-GENE-050913-156]
		eefsec	eukaryotic elongation factor, selenocysteine-tRNA-specific [Source:ZFIN;Acc:ZDB-GENE-051120-72]
		dab2	Dab, mitogen-responsive phosphoprotein, homolog 2 (Drosophila) [Source:ZFIN;Acc:ZDB-GENE-040303-1]
		mrps10	mitochondrial ribosomal protein S10 [Source:ZFIN;Acc:ZDB-GENE-040914-39]
		nop2	NOP2 nucleolar protein homolog (yeast) [Source:ZFIN;Acc:ZDB-GENE-050309-7]
		uri1	URI1, prefoldin-like chaperone [Source:ZFIN;Acc:ZDB-GENE-050913-30]
		sart1	squamous cell carcinoma antigen recognised by T cells [Source:ZFIN;Acc:ZDB-GENE-040718-422]
		psmd1	proteasome 26S subunit, non-ATPase 1 [Source:ZFIN;Acc:ZDB-GENE-040426-810]
		smg1	SMG1 phosphatidylinositol 3-kinase-related kinase [Source:ZFIN;Acc:ZDB-GENE-061013-767]
		sars	seryl-tRNA synthetase [Source:ZFIN;Acc:ZDB-GENE-040831-1]
		zgc:194330	zgc:194330 [Source:ZFIN;Acc:ZDB-GENE-080722-3]
		kansl3	KAT8 regulatory NSL complex subunit 3 [Source:ZFIN;Acc:ZDB-GENE-050809-132]
		tdp2b	tyrosyl-DNA phosphodiesterase 2b [Source:ZFIN;Acc:ZDB-GENE-050816-1]
GO:0008544	epidermis development
		foxi3b	forkhead box I3b [Source:ZFIN;Acc:ZDB-GENE-031126-4]
		casp3b	caspase 3, apoptosis-related cysteine peptidase b [Source:ZFIN;Acc:ZDB-GENE-070607-1]
GO:0052548	regulation of endopeptidase activity
		hdr	hematopoietic death receptor [Source:ZFIN;Acc:ZDB-GENE-030826-5]
		esco2	establishment of sister chromatid cohesion N-acetyltransferase 2 [Source:ZFIN;Acc:ZDB-GENE-050913-156]
GO:0016298	lipase activity
		smpd1	sphingomyelin phosphodiesterase 1, acid lysosomal [Source:ZFIN;Acc:ZDB-GENE-110411-222]
		tdp2b	tyrosyl-DNA phosphodiesterase 2b [Source:ZFIN;Acc:ZDB-GENE-050816-1]
GO:0005975	carbohydrate metabolic process
		pomgnt1	protein O-linked mannose N-acetylglucosaminyltransferase 1 (beta 1,2-) [Source:ZFIN;Acc:ZDB-GENE-070112-991]
		gla	galactosidase, alpha [Source:ZFIN;Acc:ZDB-GENE-041010-207]
		manba	mannosidase, beta A, lysosomal [Source:ZFIN;Acc:ZDB-GENE-040426-721]
		galt	galactose-1-phosphate uridylyltransferase [Source:ZFIN;Acc:ZDB-GENE-070112-172]
		gk5	glycerol kinase 5 (putative) [Source:ZFIN;Acc:ZDB-GENE-061110-49]
		zgc:194330	zgc:194330 [Source:ZFIN;Acc:ZDB-GENE-080722-3]
GO:0004857	enzyme inhibitor activity
		pif1	PIF1 5'-to-3' DNA helicase homolog (S. cerevisiae) [Source:ZFIN;Acc:ZDB-GENE-030131-4928]
		spp2	secreted phosphoprotein 2 [Source:ZFIN;Acc:ZDB-GENE-090313-223]
		uri1	URI1, prefoldin-like chaperone [Source:ZFIN;Acc:ZDB-GENE-050913-30]
		tfpi2	tissue factor pathway inhibitor 2 [Source:ZFIN;Acc:ZDB-GENE-060503-38]
GO:0043207	response to external biotic stimulus
		ighd	immunoglobulin heavy constant delta [Source:ZFIN;Acc:ZDB-GENE-040513-9]
		hdr	hematopoietic death receptor [Source:ZFIN;Acc:ZDB-GENE-030826-5]
		cd40	CD40 molecule, TNF receptor superfamily member 5 [Source:ZFIN;Acc:ZDB-GENE-090313-95]
		tnfrsf18	tumor necrosis factor receptor superfamily, member 18 [Source:ZFIN;Acc:ZDB-GENE-101104-7]
GO:0051707	response to other organism
		ighd	immunoglobulin heavy constant delta [Source:ZFIN;Acc:ZDB-GENE-040513-9]
		hdr	hematopoietic death receptor [Source:ZFIN;Acc:ZDB-GENE-030826-5]
		cd40	CD40 molecule, TNF receptor superfamily member 5 [Source:ZFIN;Acc:ZDB-GENE-090313-95]
		tnfrsf18	tumor necrosis factor receptor superfamily, member 18 [Source:ZFIN;Acc:ZDB-GENE-101104-7]
GO:0001525	angiogenesis
		lpar6b	lysophosphatidic acid receptor 6b [Source:ZFIN;Acc:ZDB-GENE-110408-67]
		mtdha	metadherin a [Source:ZFIN;Acc:ZDB-GENE-030616-615]
		dab2	Dab, mitogen-responsive phosphoprotein, homolog 2 (Drosophila) [Source:ZFIN;Acc:ZDB-GENE-040303-1]
		sars	seryl-tRNA synthetase [Source:ZFIN;Acc:ZDB-GENE-040831-1]
GO:0001932	regulation of protein phosphorylation
		stk10	serine/threonine kinase 10 [Source:ZFIN;Acc:ZDB-GENE-040426-1136]
		hdr	hematopoietic death receptor [Source:ZFIN;Acc:ZDB-GENE-030826-5]
		cd40	CD40 molecule, TNF receptor superfamily member 5 [Source:ZFIN;Acc:ZDB-GENE-090313-95]
		tnfrsf18	tumor necrosis factor receptor superfamily, member 18 [Source:ZFIN;Acc:ZDB-GENE-101104-7]
GO:0003682	chromatin binding
		noc3l	NOC3-like DNA replication regulator [Source:ZFIN;Acc:ZDB-GENE-030131-9878]
		cdca5	cell division cycle associated 5 [Source:ZFIN;Acc:ZDB-GENE-030131-235]
		uri1	URI1, prefoldin-like chaperone [Source:ZFIN;Acc:ZDB-GENE-050913-30]
GO:0031399	regulation of protein modification process
		stk10	serine/threonine kinase 10 [Source:ZFIN;Acc:ZDB-GENE-040426-1136]
		hdr	hematopoietic death receptor [Source:ZFIN;Acc:ZDB-GENE-030826-5]
		cd40	CD40 molecule, TNF receptor superfamily member 5 [Source:ZFIN;Acc:ZDB-GENE-090313-95]
		tnfrsf18	tumor necrosis factor receptor superfamily, member 18 [Source:ZFIN;Acc:ZDB-GENE-101104-7]
		uri1	URI1, prefoldin-like chaperone [Source:ZFIN;Acc:ZDB-GENE-050913-30]
GO:0001568	blood vessel development
		lpar6b	lysophosphatidic acid receptor 6b [Source:ZFIN;Acc:ZDB-GENE-110408-67]
		mtdha	metadherin a [Source:ZFIN;Acc:ZDB-GENE-030616-615]
		nkx2.5	NK2 homeobox 5 [Source:ZFIN;Acc:ZDB-GENE-980526-321]
		dab2	Dab, mitogen-responsive phosphoprotein, homolog 2 (Drosophila) [Source:ZFIN;Acc:ZDB-GENE-040303-1]
		sars	seryl-tRNA synthetase [Source:ZFIN;Acc:ZDB-GENE-040831-1]
GO:0060429	epithelium development
		foxi3b	forkhead box I3b [Source:ZFIN;Acc:ZDB-GENE-031126-4]
		nkx2.5	NK2 homeobox 5 [Source:ZFIN;Acc:ZDB-GENE-980526-321]
		casp3b	caspase 3, apoptosis-related cysteine peptidase b [Source:ZFIN;Acc:ZDB-GENE-070607-1]
		rdh1	retinol dehydrogenase 1 [Source:ZFIN;Acc:ZDB-GENE-030912-15]
		pkp2	plakophilin 2 [Source:ZFIN;Acc:ZDB-GENE-041210-167]
		lmo7b	LIM domain 7b [Source:ZFIN;Acc:ZDB-GENE-060825-242]
		sars	seryl-tRNA synthetase [Source:ZFIN;Acc:ZDB-GENE-040831-1]
		tdp2b	tyrosyl-DNA phosphodiesterase 2b [Source:ZFIN;Acc:ZDB-GENE-050816-1]
GO:0009605	response to external stimulus
		ighd	immunoglobulin heavy constant delta [Source:ZFIN;Acc:ZDB-GENE-040513-9]
		gpr1	G protein-coupled receptor 1 [Source:ZFIN;Acc:ZDB-GENE-091204-457]
		xcr1a.1	chemokine (C motif) receptor 1a, duplicate 1 [Source:ZFIN;Acc:ZDB-GENE-070302-6]
		hdr	hematopoietic death receptor [Source:ZFIN;Acc:ZDB-GENE-030826-5]
		cd40	CD40 molecule, TNF receptor superfamily member 5 [Source:ZFIN;Acc:ZDB-GENE-090313-95]
		tnfrsf18	tumor necrosis factor receptor superfamily, member 18 [Source:ZFIN;Acc:ZDB-GENE-101104-7]
		rraga	Ras-related GTP binding A [Source:ZFIN;Acc:ZDB-GENE-030131-4083]
GO:0050819	negative regulation of coagulation
		sppl2	signal peptide peptidase-like 2 [Source:ZFIN;Acc:ZDB-GENE-030131-4265]
GO:0045931	positive regulation of mitotic cell cycle
		cdca5	cell division cycle associated 5 [Source:ZFIN;Acc:ZDB-GENE-030131-235]
GO:0006684	sphingomyelin metabolic process
		smpd1	sphingomyelin phosphodiesterase 1, acid lysosomal [Source:ZFIN;Acc:ZDB-GENE-110411-222]
GO:0006685	sphingomyelin catabolic process
		smpd1	sphingomyelin phosphodiesterase 1, acid lysosomal [Source:ZFIN;Acc:ZDB-GENE-110411-222]
GO:0010521	telomerase inhibitor activity
		pif1	PIF1 5'-to-3' DNA helicase homolog (S. cerevisiae) [Source:ZFIN;Acc:ZDB-GENE-030131-4928]
GO:0051310	metaphase plate congression
		cdca5	cell division cycle associated 5 [Source:ZFIN;Acc:ZDB-GENE-030131-235]
GO:0032133	chromosome passenger complex
		aurka	aurora kinase A [Source:ZFIN;Acc:ZDB-GENE-040801-161]
GO:0070915	lysophosphatidic acid receptor activity
		lpar6b	lysophosphatidic acid receptor 6b [Source:ZFIN;Acc:ZDB-GENE-110408-67]
GO:0051233	spindle midzone
		aurka	aurora kinase A [Source:ZFIN;Acc:ZDB-GENE-040801-161]
GO:0005092	GDP-dissociation inhibitor activity
		arhgdig	Rho GDP dissociation inhibitor (GDI) gamma [Source:ZFIN;Acc:ZDB-GENE-040426-1493]
GO:0031086	nuclear-transcribed mRNA catabolic process, deadenylation-independent decay
		dcp1a	decapping mRNA 1A [Source:ZFIN;Acc:ZDB-GENE-030723-5]
GO:0031087	deadenylation-independent decapping of nuclear-transcribed mRNA
		dcp1a	decapping mRNA 1A [Source:ZFIN;Acc:ZDB-GENE-030723-5]
GO:0048785	hatching gland development
		klf17	Kruppel-like factor 17 [Source:ZFIN;Acc:ZDB-GENE-010129-1]
GO:0032447	protein urmylation
		ctu2	cytosolic thiouridylase subunit 2 homolog (S. pombe) [Source:ZFIN;Acc:ZDB-GENE-040801-79]
GO:0002504	antigen processing and presentation of peptide or polysaccharide antigen via MHC class II
		si:busm1-194e12.12	si:busm1-194e12.12 [Source:ZFIN;Acc:ZDB-GENE-030616-319]
GO:0010833	telomere maintenance via telomere lengthening
		pif1	PIF1 5'-to-3' DNA helicase homolog (S. cerevisiae) [Source:ZFIN;Acc:ZDB-GENE-030131-4928]
GO:0097200	cysteine-type endopeptidase activity involved in execution phase of apoptosis
		casp3b	caspase 3, apoptosis-related cysteine peptidase b [Source:ZFIN;Acc:ZDB-GENE-070607-1]
GO:0071230	cellular response to amino acid stimulus
		rraga	Ras-related GTP binding A [Source:ZFIN;Acc:ZDB-GENE-030131-4083]
GO:0043200	response to amino acid
		rraga	Ras-related GTP binding A [Source:ZFIN;Acc:ZDB-GENE-030131-4083]
GO:0071684	organism emergence from protective structure
		klf17	Kruppel-like factor 17 [Source:ZFIN;Acc:ZDB-GENE-010129-1]
GO:0035188	hatching
		klf17	Kruppel-like factor 17 [Source:ZFIN;Acc:ZDB-GENE-010129-1]
GO:0006012	galactose metabolic process
		galt	galactose-1-phosphate uridylyltransferase [Source:ZFIN;Acc:ZDB-GENE-070112-172]
GO:0004114	3,5-cyclic-nucleotide phosphodiesterase activity
		tdp2b	tyrosyl-DNA phosphodiesterase 2b [Source:ZFIN;Acc:ZDB-GENE-050816-1]
GO:0010458	exit from mitosis
		cdca5	cell division cycle associated 5 [Source:ZFIN;Acc:ZDB-GENE-030131-235]
GO:0030216	keratinocyte differentiation
		casp3b	caspase 3, apoptosis-related cysteine peptidase b [Source:ZFIN;Acc:ZDB-GENE-070607-1]
GO:0009957	epidermal cell fate specification
		foxi3b	forkhead box I3b [Source:ZFIN;Acc:ZDB-GENE-031126-4]
GO:0004629	phospholipase C activity
		tdp2b	tyrosyl-DNA phosphodiesterase 2b [Source:ZFIN;Acc:ZDB-GENE-050816-1]
GO:0048771	tissue remodeling
		spp2	secreted phosphoprotein 2 [Source:ZFIN;Acc:ZDB-GENE-090313-223]
GO:0006954	inflammatory response
		hdr	hematopoietic death receptor [Source:ZFIN;Acc:ZDB-GENE-030826-5]
		cd40	CD40 molecule, TNF receptor superfamily member 5 [Source:ZFIN;Acc:ZDB-GENE-090313-95]
		tnfrsf18	tumor necrosis factor receptor superfamily, member 18 [Source:ZFIN;Acc:ZDB-GENE-101104-7]
GO:0019707	protein-cysteine S-acyltransferase activity
		zdhhc23a	zinc finger, DHHC-type containing 23a [Source:ZFIN;Acc:ZDB-GENE-060526-38]
		esco2	establishment of sister chromatid cohesion N-acetyltransferase 2 [Source:ZFIN;Acc:ZDB-GENE-050913-156]
GO:0009967	positive regulation of signal transduction
		mtdha	metadherin a [Source:ZFIN;Acc:ZDB-GENE-030616-615]
		hdr	hematopoietic death receptor [Source:ZFIN;Acc:ZDB-GENE-030826-5]
		cd40	CD40 molecule, TNF receptor superfamily member 5 [Source:ZFIN;Acc:ZDB-GENE-090313-95]
		tnfrsf18	tumor necrosis factor receptor superfamily, member 18 [Source:ZFIN;Acc:ZDB-GENE-101104-7]
GO:0097190	apoptotic signaling pathway
		hdr	hematopoietic death receptor [Source:ZFIN;Acc:ZDB-GENE-030826-5]
		cd40	CD40 molecule, TNF receptor superfamily member 5 [Source:ZFIN;Acc:ZDB-GENE-090313-95]
		tnfrsf18	tumor necrosis factor receptor superfamily, member 18 [Source:ZFIN;Acc:ZDB-GENE-101104-7]
GO:0007368	determination of left/right symmetry
		nkx2.5	NK2 homeobox 5 [Source:ZFIN;Acc:ZDB-GENE-980526-321]
		pkp2	plakophilin 2 [Source:ZFIN;Acc:ZDB-GENE-041210-167]
		lmo7b	LIM domain 7b [Source:ZFIN;Acc:ZDB-GENE-060825-242]
		tdp2b	tyrosyl-DNA phosphodiesterase 2b [Source:ZFIN;Acc:ZDB-GENE-050816-1]
GO:0009607	response to biotic stimulus
		ighd	immunoglobulin heavy constant delta [Source:ZFIN;Acc:ZDB-GENE-040513-9]
		hdr	hematopoietic death receptor [Source:ZFIN;Acc:ZDB-GENE-030826-5]
		cd40	CD40 molecule, TNF receptor superfamily member 5 [Source:ZFIN;Acc:ZDB-GENE-090313-95]
		tnfrsf18	tumor necrosis factor receptor superfamily, member 18 [Source:ZFIN;Acc:ZDB-GENE-101104-7]
GO:0006066	alcohol metabolic process
		smpd1	sphingomyelin phosphodiesterase 1, acid lysosomal [Source:ZFIN;Acc:ZDB-GENE-110411-222]
		rdh1	retinol dehydrogenase 1 [Source:ZFIN;Acc:ZDB-GENE-030912-15]
		gk5	glycerol kinase 5 (putative) [Source:ZFIN;Acc:ZDB-GENE-061110-49]
GO:0006323	DNA packaging
		hp1bp3	heterochromatin protein 1, binding protein 3 [Source:ZFIN;Acc:ZDB-GENE-060810-79]
		cdca5	cell division cycle associated 5 [Source:ZFIN;Acc:ZDB-GENE-030131-235]
GO:0052547	regulation of peptidase activity
		hdr	hematopoietic death receptor [Source:ZFIN;Acc:ZDB-GENE-030826-5]
		esco2	establishment of sister chromatid cohesion N-acetyltransferase 2 [Source:ZFIN;Acc:ZDB-GENE-050913-156]
GO:0051345	positive regulation of hydrolase activity
		hdr	hematopoietic death receptor [Source:ZFIN;Acc:ZDB-GENE-030826-5]
		esco2	establishment of sister chromatid cohesion N-acetyltransferase 2 [Source:ZFIN;Acc:ZDB-GENE-050913-156]
GO:0016409	palmitoyltransferase activity
		zdhhc23a	zinc finger, DHHC-type containing 23a [Source:ZFIN;Acc:ZDB-GENE-060526-38]
		esco2	establishment of sister chromatid cohesion N-acetyltransferase 2 [Source:ZFIN;Acc:ZDB-GENE-050913-156]
GO:0034470	ncRNA processing
		adat3	adenosine deaminase, tRNA-specific 3 [Source:ZFIN;Acc:ZDB-GENE-030616-531]
		ctu2	cytosolic thiouridylase subunit 2 homolog (S. pombe) [Source:ZFIN;Acc:ZDB-GENE-040801-79]
		utp6	UTP6, small subunit (SSU) processome component, homolog (yeast) [Source:ZFIN;Acc:ZDB-GENE-040426-769]
		gnl3l	guanine nucleotide binding protein-like 3 (nucleolar)-like [Source:ZFIN;Acc:ZDB-GENE-040723-1]
		nop2	NOP2 nucleolar protein homolog (yeast) [Source:ZFIN;Acc:ZDB-GENE-050309-7]
		sart1	squamous cell carcinoma antigen recognised by T cells [Source:ZFIN;Acc:ZDB-GENE-040718-422]
GO:0023056	positive regulation of signaling
		mtdha	metadherin a [Source:ZFIN;Acc:ZDB-GENE-030616-615]
		hdr	hematopoietic death receptor [Source:ZFIN;Acc:ZDB-GENE-030826-5]
		cd40	CD40 molecule, TNF receptor superfamily member 5 [Source:ZFIN;Acc:ZDB-GENE-090313-95]
		tnfrsf18	tumor necrosis factor receptor superfamily, member 18 [Source:ZFIN;Acc:ZDB-GENE-101104-7]
GO:0010647	positive regulation of cell communication
		mtdha	metadherin a [Source:ZFIN;Acc:ZDB-GENE-030616-615]
		hdr	hematopoietic death receptor [Source:ZFIN;Acc:ZDB-GENE-030826-5]
		cd40	CD40 molecule, TNF receptor superfamily member 5 [Source:ZFIN;Acc:ZDB-GENE-090313-95]
		tnfrsf18	tumor necrosis factor receptor superfamily, member 18 [Source:ZFIN;Acc:ZDB-GENE-101104-7]
GO:0006974	cellular response to DNA damage stimulus
		ddb2	damage-specific DNA binding protein 2 [Source:ZFIN;Acc:ZDB-GENE-050419-169]
		pif1	PIF1 5'-to-3' DNA helicase homolog (S. cerevisiae) [Source:ZFIN;Acc:ZDB-GENE-030131-4928]
		fancd2	Fanconi anemia, complementation group D2 [Source:ZFIN;Acc:ZDB-GENE-040116-5]
		nabp1a	nucleic acid binding protein 1a [Source:ZFIN;Acc:ZDB-GENE-041212-71]
		cdca5	cell division cycle associated 5 [Source:ZFIN;Acc:ZDB-GENE-030131-235]
		smg1	SMG1 phosphatidylinositol 3-kinase-related kinase [Source:ZFIN;Acc:ZDB-GENE-061013-767]
		tdp2b	tyrosyl-DNA phosphodiesterase 2b [Source:ZFIN;Acc:ZDB-GENE-050816-1]
GO:0030855	epithelial cell differentiation
		foxi3b	forkhead box I3b [Source:ZFIN;Acc:ZDB-GENE-031126-4]
		casp3b	caspase 3, apoptosis-related cysteine peptidase b [Source:ZFIN;Acc:ZDB-GENE-070607-1]
		rdh1	retinol dehydrogenase 1 [Source:ZFIN;Acc:ZDB-GENE-030912-15]
GO:0006302	double-strand break repair
		nabp1a	nucleic acid binding protein 1a [Source:ZFIN;Acc:ZDB-GENE-041212-71]
		cdca5	cell division cycle associated 5 [Source:ZFIN;Acc:ZDB-GENE-030131-235]
		tdp2b	tyrosyl-DNA phosphodiesterase 2b [Source:ZFIN;Acc:ZDB-GENE-050816-1]
GO:0009799	specification of symmetry
		nkx2.5	NK2 homeobox 5 [Source:ZFIN;Acc:ZDB-GENE-980526-321]
		pkp2	plakophilin 2 [Source:ZFIN;Acc:ZDB-GENE-041210-167]
		lmo7b	LIM domain 7b [Source:ZFIN;Acc:ZDB-GENE-060825-242]
		tdp2b	tyrosyl-DNA phosphodiesterase 2b [Source:ZFIN;Acc:ZDB-GENE-050816-1]
GO:0009855	determination of bilateral symmetry
		nkx2.5	NK2 homeobox 5 [Source:ZFIN;Acc:ZDB-GENE-980526-321]
		pkp2	plakophilin 2 [Source:ZFIN;Acc:ZDB-GENE-041210-167]
		lmo7b	LIM domain 7b [Source:ZFIN;Acc:ZDB-GENE-060825-242]
		tdp2b	tyrosyl-DNA phosphodiesterase 2b [Source:ZFIN;Acc:ZDB-GENE-050816-1]
GO:0098552	side of membrane
		ighd	immunoglobulin heavy constant delta [Source:ZFIN;Acc:ZDB-GENE-040513-9]
		cd40	CD40 molecule, TNF receptor superfamily member 5 [Source:ZFIN;Acc:ZDB-GENE-090313-95]
GO:0016417	S-acyltransferase activity
		zdhhc23a	zinc finger, DHHC-type containing 23a [Source:ZFIN;Acc:ZDB-GENE-060526-38]
		esco2	establishment of sister chromatid cohesion N-acetyltransferase 2 [Source:ZFIN;Acc:ZDB-GENE-050913-156]
GO:0030234	enzyme regulator activity
		dcp1a	decapping mRNA 1A [Source:ZFIN;Acc:ZDB-GENE-030723-5]
		pif1	PIF1 5'-to-3' DNA helicase homolog (S. cerevisiae) [Source:ZFIN;Acc:ZDB-GENE-030131-4928]
		spp2	secreted phosphoprotein 2 [Source:ZFIN;Acc:ZDB-GENE-090313-223]
		arhgdig	Rho GDP dissociation inhibitor (GDI) gamma [Source:ZFIN;Acc:ZDB-GENE-040426-1493]
		uri1	URI1, prefoldin-like chaperone [Source:ZFIN;Acc:ZDB-GENE-050913-30]
		psmd1	proteasome 26S subunit, non-ATPase 1 [Source:ZFIN;Acc:ZDB-GENE-040426-810]
		tfpi2	tissue factor pathway inhibitor 2 [Source:ZFIN;Acc:ZDB-GENE-060503-38]
GO:0051146	striated muscle cell differentiation
		nkx2.5	NK2 homeobox 5 [Source:ZFIN;Acc:ZDB-GENE-980526-321]
		flii	flightless I actin binding protein [Source:ZFIN;Acc:ZDB-GENE-071212-3]
		tfpi2	tissue factor pathway inhibitor 2 [Source:ZFIN;Acc:ZDB-GENE-060503-38]
GO:0042325	regulation of phosphorylation
		stk10	serine/threonine kinase 10 [Source:ZFIN;Acc:ZDB-GENE-040426-1136]
		hdr	hematopoietic death receptor [Source:ZFIN;Acc:ZDB-GENE-030826-5]
		cd40	CD40 molecule, TNF receptor superfamily member 5 [Source:ZFIN;Acc:ZDB-GENE-090313-95]
		tnfrsf18	tumor necrosis factor receptor superfamily, member 18 [Source:ZFIN;Acc:ZDB-GENE-101104-7]
GO:0008283	cell proliferation
		hdr	hematopoietic death receptor [Source:ZFIN;Acc:ZDB-GENE-030826-5]
		cd40	CD40 molecule, TNF receptor superfamily member 5 [Source:ZFIN;Acc:ZDB-GENE-090313-95]
		nkx2.5	NK2 homeobox 5 [Source:ZFIN;Acc:ZDB-GENE-980526-321]
		tnfrsf18	tumor necrosis factor receptor superfamily, member 18 [Source:ZFIN;Acc:ZDB-GENE-101104-7]
GO:0055008	cardiac muscle tissue morphogenesis
		dpf3	D4, zinc and double PHD fingers, family 3 [Source:ZFIN;Acc:ZDB-GENE-041014-190]
GO:0048644	muscle organ morphogenesis
		dpf3	D4, zinc and double PHD fingers, family 3 [Source:ZFIN;Acc:ZDB-GENE-041014-190]
GO:0051299	centrosome separation
		aurka	aurora kinase A [Source:ZFIN;Acc:ZDB-GENE-040801-161]
GO:0032845	negative regulation of homeostatic process
		pif1	PIF1 5'-to-3' DNA helicase homolog (S. cerevisiae) [Source:ZFIN;Acc:ZDB-GENE-030131-4928]
GO:0004767	sphingomyelin phosphodiesterase activity
		smpd1	sphingomyelin phosphodiesterase 1, acid lysosomal [Source:ZFIN;Acc:ZDB-GENE-110411-222]
GO:0030512	negative regulation of transforming growth factor beta receptor signaling pathway
		tdp2b	tyrosyl-DNA phosphodiesterase 2b [Source:ZFIN;Acc:ZDB-GENE-050816-1]
GO:0060415	muscle tissue morphogenesis
		dpf3	D4, zinc and double PHD fingers, family 3 [Source:ZFIN;Acc:ZDB-GENE-041014-190]
GO:0043588	skin development
		casp3b	caspase 3, apoptosis-related cysteine peptidase b [Source:ZFIN;Acc:ZDB-GENE-070607-1]
GO:1903845	negative regulation of cellular response to transforming growth factor beta stimulus
		tdp2b	tyrosyl-DNA phosphodiesterase 2b [Source:ZFIN;Acc:ZDB-GENE-050816-1]
GO:0034227	tRNA thio-modification
		ctu2	cytosolic thiouridylase subunit 2 homolog (S. pombe) [Source:ZFIN;Acc:ZDB-GENE-040801-79]
GO:0008156	negative regulation of DNA replication
		pif1	PIF1 5'-to-3' DNA helicase homolog (S. cerevisiae) [Source:ZFIN;Acc:ZDB-GENE-030131-4928]
GO:0010485	H4 histone acetyltransferase activity
		kansl3	KAT8 regulatory NSL complex subunit 3 [Source:ZFIN;Acc:ZDB-GENE-050809-132]
GO:0043967	histone H4 acetylation
		kansl3	KAT8 regulatory NSL complex subunit 3 [Source:ZFIN;Acc:ZDB-GENE-050809-132]
GO:2000826	regulation of heart morphogenesis
		nkx2.5	NK2 homeobox 5 [Source:ZFIN;Acc:ZDB-GENE-980526-321]
GO:0009395	phospholipid catabolic process
		smpd1	sphingomyelin phosphodiesterase 1, acid lysosomal [Source:ZFIN;Acc:ZDB-GENE-110411-222]
GO:0042572	retinol metabolic process
		rdh1	retinol dehydrogenase 1 [Source:ZFIN;Acc:ZDB-GENE-030912-15]
GO:0008969	phosphohistidine phosphatase activity
		si:dkey-51e6.1	si:dkey-51e6.1 [Source:ZFIN;Acc:ZDB-GENE-041014-198]
GO:0006901	vesicle coating
		sec16b	SEC16 homolog B, endoplasmic reticulum export factor [Source:ZFIN;Acc:ZDB-GENE-050208-274]
GO:0006900	membrane budding
		sec16b	SEC16 homolog B, endoplasmic reticulum export factor [Source:ZFIN;Acc:ZDB-GENE-050208-274]
GO:0008889	glycerophosphodiester phosphodiesterase activity
		gdpd3a	glycerophosphodiester phosphodiesterase domain containing 3a [Source:ZFIN;Acc:ZDB-GENE-040426-2279]
GO:0000780	condensed nuclear chromosome, centromeric region
		aurka	aurora kinase A [Source:ZFIN;Acc:ZDB-GENE-040801-161]
GO:0007100	mitotic centrosome separation
		aurka	aurora kinase A [Source:ZFIN;Acc:ZDB-GENE-040801-161]
GO:0000002	mitochondrial genome maintenance
		pif1	PIF1 5'-to-3' DNA helicase homolog (S. cerevisiae) [Source:ZFIN;Acc:ZDB-GENE-030131-4928]
GO:0045292	mRNA cis splicing, via spliceosome
		sart1	squamous cell carcinoma antigen recognised by T cells [Source:ZFIN;Acc:ZDB-GENE-040718-422]
GO:0042923	neuropeptide binding
		gpr1	G protein-coupled receptor 1 [Source:ZFIN;Acc:ZDB-GENE-091204-457]
GO:0004112	cyclic-nucleotide phosphodiesterase activity
		tdp2b	tyrosyl-DNA phosphodiesterase 2b [Source:ZFIN;Acc:ZDB-GENE-050816-1]
GO:0046174	polyol catabolic process
		gk5	glycerol kinase 5 (putative) [Source:ZFIN;Acc:ZDB-GENE-061110-49]
GO:0007064	mitotic sister chromatid cohesion
		cdca5	cell division cycle associated 5 [Source:ZFIN;Acc:ZDB-GENE-030131-235]
GO:0034502	protein localization to chromosome
		cdca5	cell division cycle associated 5 [Source:ZFIN;Acc:ZDB-GENE-030131-235]
GO:0030239	myofibril assembly
		flii	flightless I actin binding protein [Source:ZFIN;Acc:ZDB-GENE-071212-3]
		tfpi2	tissue factor pathway inhibitor 2 [Source:ZFIN;Acc:ZDB-GENE-060503-38]
GO:0002764	immune response-regulating signaling pathway
		ighd	immunoglobulin heavy constant delta [Source:ZFIN;Acc:ZDB-GENE-040513-9]
		cd40	CD40 molecule, TNF receptor superfamily member 5 [Source:ZFIN;Acc:ZDB-GENE-090313-95]
GO:0001653	peptide receptor activity
		gpr1	G protein-coupled receptor 1 [Source:ZFIN;Acc:ZDB-GENE-091204-457]
		xcr1a.1	chemokine (C motif) receptor 1a, duplicate 1 [Source:ZFIN;Acc:ZDB-GENE-070302-6]
GO:0002757	immune response-activating signal transduction
		ighd	immunoglobulin heavy constant delta [Source:ZFIN;Acc:ZDB-GENE-040513-9]
		cd40	CD40 molecule, TNF receptor superfamily member 5 [Source:ZFIN;Acc:ZDB-GENE-090313-95]
GO:0008528	G-protein coupled peptide receptor activity
		gpr1	G protein-coupled receptor 1 [Source:ZFIN;Acc:ZDB-GENE-091204-457]
		xcr1a.1	chemokine (C motif) receptor 1a, duplicate 1 [Source:ZFIN;Acc:ZDB-GENE-070302-6]
GO:0050790	regulation of catalytic activity
		stk10	serine/threonine kinase 10 [Source:ZFIN;Acc:ZDB-GENE-040426-1136]
		dcp1a	decapping mRNA 1A [Source:ZFIN;Acc:ZDB-GENE-030723-5]
		hdr	hematopoietic death receptor [Source:ZFIN;Acc:ZDB-GENE-030826-5]
		esco2	establishment of sister chromatid cohesion N-acetyltransferase 2 [Source:ZFIN;Acc:ZDB-GENE-050913-156]
		uri1	URI1, prefoldin-like chaperone [Source:ZFIN;Acc:ZDB-GENE-050913-30]
GO:0006464	cellular protein modification process
		eif2ak2	eukaryotic translation initiation factor 2-alpha kinase 2 [Source:ZFIN;Acc:ZDB-GENE-080422-1]
		rimkla	ribosomal modification protein rimK-like family member A [Source:ZFIN;Acc:ZDB-GENE-040912-20]
		stk10	serine/threonine kinase 10 [Source:ZFIN;Acc:ZDB-GENE-040426-1136]
		ctu2	cytosolic thiouridylase subunit 2 homolog (S. pombe) [Source:ZFIN;Acc:ZDB-GENE-040801-79]
		ddb2	damage-specific DNA binding protein 2 [Source:ZFIN;Acc:ZDB-GENE-050419-169]
		pomgnt1	protein O-linked mannose N-acetylglucosaminyltransferase 1 (beta 1,2-) [Source:ZFIN;Acc:ZDB-GENE-070112-991]
		hdr	hematopoietic death receptor [Source:ZFIN;Acc:ZDB-GENE-030826-5]
		cd40	CD40 molecule, TNF receptor superfamily member 5 [Source:ZFIN;Acc:ZDB-GENE-090313-95]
		ptprc	protein tyrosine phosphatase, receptor type, C [Source:ZFIN;Acc:ZDB-GENE-050208-585]
		si:dkey-51e6.1	si:dkey-51e6.1 [Source:ZFIN;Acc:ZDB-GENE-041014-198]
		asb16	ankyrin repeat and SOCS box containing 16 [Source:ZFIN;Acc:ZDB-GENE-031031-3]
		aurka	aurora kinase A [Source:ZFIN;Acc:ZDB-GENE-040801-161]
		tnfrsf18	tumor necrosis factor receptor superfamily, member 18 [Source:ZFIN;Acc:ZDB-GENE-101104-7]
		klhl8	kelch-like family member 8 [Source:ZFIN;Acc:ZDB-GENE-070209-226]
		uri1	URI1, prefoldin-like chaperone [Source:ZFIN;Acc:ZDB-GENE-050913-30]
		zgc:194330	zgc:194330 [Source:ZFIN;Acc:ZDB-GENE-080722-3]
		kansl3	KAT8 regulatory NSL complex subunit 3 [Source:ZFIN;Acc:ZDB-GENE-050809-132]
GO:0036211	protein modification process
		eif2ak2	eukaryotic translation initiation factor 2-alpha kinase 2 [Source:ZFIN;Acc:ZDB-GENE-080422-1]
		rimkla	ribosomal modification protein rimK-like family member A [Source:ZFIN;Acc:ZDB-GENE-040912-20]
		stk10	serine/threonine kinase 10 [Source:ZFIN;Acc:ZDB-GENE-040426-1136]
		ctu2	cytosolic thiouridylase subunit 2 homolog (S. pombe) [Source:ZFIN;Acc:ZDB-GENE-040801-79]
		ddb2	damage-specific DNA binding protein 2 [Source:ZFIN;Acc:ZDB-GENE-050419-169]
		pomgnt1	protein O-linked mannose N-acetylglucosaminyltransferase 1 (beta 1,2-) [Source:ZFIN;Acc:ZDB-GENE-070112-991]
		hdr	hematopoietic death receptor [Source:ZFIN;Acc:ZDB-GENE-030826-5]
		cd40	CD40 molecule, TNF receptor superfamily member 5 [Source:ZFIN;Acc:ZDB-GENE-090313-95]
		ptprc	protein tyrosine phosphatase, receptor type, C [Source:ZFIN;Acc:ZDB-GENE-050208-585]
		si:dkey-51e6.1	si:dkey-51e6.1 [Source:ZFIN;Acc:ZDB-GENE-041014-198]
		asb16	ankyrin repeat and SOCS box containing 16 [Source:ZFIN;Acc:ZDB-GENE-031031-3]
		aurka	aurora kinase A [Source:ZFIN;Acc:ZDB-GENE-040801-161]
		tnfrsf18	tumor necrosis factor receptor superfamily, member 18 [Source:ZFIN;Acc:ZDB-GENE-101104-7]
		klhl8	kelch-like family member 8 [Source:ZFIN;Acc:ZDB-GENE-070209-226]
		uri1	URI1, prefoldin-like chaperone [Source:ZFIN;Acc:ZDB-GENE-050913-30]
		zgc:194330	zgc:194330 [Source:ZFIN;Acc:ZDB-GENE-080722-3]
		kansl3	KAT8 regulatory NSL complex subunit 3 [Source:ZFIN;Acc:ZDB-GENE-050809-132]
GO:0006364	rRNA processing
		utp6	UTP6, small subunit (SSU) processome component, homolog (yeast) [Source:ZFIN;Acc:ZDB-GENE-040426-769]
		gnl3l	guanine nucleotide binding protein-like 3 (nucleolar)-like [Source:ZFIN;Acc:ZDB-GENE-040723-1]
		nop2	NOP2 nucleolar protein homolog (yeast) [Source:ZFIN;Acc:ZDB-GENE-050309-7]
		sart1	squamous cell carcinoma antigen recognised by T cells [Source:ZFIN;Acc:ZDB-GENE-040718-422]
GO:0051336	regulation of hydrolase activity
		hdr	hematopoietic death receptor [Source:ZFIN;Acc:ZDB-GENE-030826-5]
		esco2	establishment of sister chromatid cohesion N-acetyltransferase 2 [Source:ZFIN;Acc:ZDB-GENE-050913-156]
		uri1	URI1, prefoldin-like chaperone [Source:ZFIN;Acc:ZDB-GENE-050913-30]
GO:0048738	cardiac muscle tissue development
		dpf3	D4, zinc and double PHD fingers, family 3 [Source:ZFIN;Acc:ZDB-GENE-041014-190]
		nkx2.5	NK2 homeobox 5 [Source:ZFIN;Acc:ZDB-GENE-980526-321]
GO:0000793	condensed chromosome
		cdca5	cell division cycle associated 5 [Source:ZFIN;Acc:ZDB-GENE-030131-235]
		aurka	aurora kinase A [Source:ZFIN;Acc:ZDB-GENE-040801-161]
GO:0033044	regulation of chromosome organization
		pif1	PIF1 5'-to-3' DNA helicase homolog (S. cerevisiae) [Source:ZFIN;Acc:ZDB-GENE-030131-4928]
		cdca5	cell division cycle associated 5 [Source:ZFIN;Acc:ZDB-GENE-030131-235]
GO:0051052	regulation of DNA metabolic process
		pif1	PIF1 5'-to-3' DNA helicase homolog (S. cerevisiae) [Source:ZFIN;Acc:ZDB-GENE-030131-4928]
		esco2	establishment of sister chromatid cohesion N-acetyltransferase 2 [Source:ZFIN;Acc:ZDB-GENE-050913-156]
GO:0033554	cellular response to stress
		stk10	serine/threonine kinase 10 [Source:ZFIN;Acc:ZDB-GENE-040426-1136]
		ddb2	damage-specific DNA binding protein 2 [Source:ZFIN;Acc:ZDB-GENE-050419-169]
		pif1	PIF1 5'-to-3' DNA helicase homolog (S. cerevisiae) [Source:ZFIN;Acc:ZDB-GENE-030131-4928]
		fancd2	Fanconi anemia, complementation group D2 [Source:ZFIN;Acc:ZDB-GENE-040116-5]
		nabp1a	nucleic acid binding protein 1a [Source:ZFIN;Acc:ZDB-GENE-041212-71]
		cdca5	cell division cycle associated 5 [Source:ZFIN;Acc:ZDB-GENE-030131-235]
		smg1	SMG1 phosphatidylinositol 3-kinase-related kinase [Source:ZFIN;Acc:ZDB-GENE-061013-767]
		tdp2b	tyrosyl-DNA phosphodiesterase 2b [Source:ZFIN;Acc:ZDB-GENE-050816-1]
		rraga	Ras-related GTP binding A [Source:ZFIN;Acc:ZDB-GENE-030131-4083]
GO:0016758	transferase activity, transferring hexosyl groups
		pomgnt1	protein O-linked mannose N-acetylglucosaminyltransferase 1 (beta 1,2-) [Source:ZFIN;Acc:ZDB-GENE-070112-991]
		alg10	asparagine-linked glycosylation 10 [Source:ZFIN;Acc:ZDB-GENE-110310-8]
		zgc:194330	zgc:194330 [Source:ZFIN;Acc:ZDB-GENE-080722-3]
GO:0048584	positive regulation of response to stimulus
		ighd	immunoglobulin heavy constant delta [Source:ZFIN;Acc:ZDB-GENE-040513-9]
		mtdha	metadherin a [Source:ZFIN;Acc:ZDB-GENE-030616-615]
		hdr	hematopoietic death receptor [Source:ZFIN;Acc:ZDB-GENE-030826-5]
		cd40	CD40 molecule, TNF receptor superfamily member 5 [Source:ZFIN;Acc:ZDB-GENE-090313-95]
		tnfrsf18	tumor necrosis factor receptor superfamily, member 18 [Source:ZFIN;Acc:ZDB-GENE-101104-7]
GO:0042578	phosphoric ester hydrolase activity
		smpd1	sphingomyelin phosphodiesterase 1, acid lysosomal [Source:ZFIN;Acc:ZDB-GENE-110411-222]
		gdpd3a	glycerophosphodiester phosphodiesterase domain containing 3a [Source:ZFIN;Acc:ZDB-GENE-040426-2279]
		ptprc	protein tyrosine phosphatase, receptor type, C [Source:ZFIN;Acc:ZDB-GENE-050208-585]
		si:dkey-51e6.1	si:dkey-51e6.1 [Source:ZFIN;Acc:ZDB-GENE-041014-198]
		tdp2b	tyrosyl-DNA phosphodiesterase 2b [Source:ZFIN;Acc:ZDB-GENE-050816-1]
GO:0016072	rRNA metabolic process
		utp6	UTP6, small subunit (SSU) processome component, homolog (yeast) [Source:ZFIN;Acc:ZDB-GENE-040426-769]
		gnl3l	guanine nucleotide binding protein-like 3 (nucleolar)-like [Source:ZFIN;Acc:ZDB-GENE-040723-1]
		nop2	NOP2 nucleolar protein homolog (yeast) [Source:ZFIN;Acc:ZDB-GENE-050309-7]
		sart1	squamous cell carcinoma antigen recognised by T cells [Source:ZFIN;Acc:ZDB-GENE-040718-422]
GO:0001944	vasculature development
		lpar6b	lysophosphatidic acid receptor 6b [Source:ZFIN;Acc:ZDB-GENE-110408-67]
		mtdha	metadherin a [Source:ZFIN;Acc:ZDB-GENE-030616-615]
		nkx2.5	NK2 homeobox 5 [Source:ZFIN;Acc:ZDB-GENE-980526-321]
		dab2	Dab, mitogen-responsive phosphoprotein, homolog 2 (Drosophila) [Source:ZFIN;Acc:ZDB-GENE-040303-1]
		sars	seryl-tRNA synthetase [Source:ZFIN;Acc:ZDB-GENE-040831-1]
GO:0006470	protein dephosphorylation
		ptprc	protein tyrosine phosphatase, receptor type, C [Source:ZFIN;Acc:ZDB-GENE-050208-585]
		si:dkey-51e6.1	si:dkey-51e6.1 [Source:ZFIN;Acc:ZDB-GENE-041014-198]
		uri1	URI1, prefoldin-like chaperone [Source:ZFIN;Acc:ZDB-GENE-050913-30]
GO:0043066	negative regulation of apoptotic process
		mtdha	metadherin a [Source:ZFIN;Acc:ZDB-GENE-030616-615]
		fancd2	Fanconi anemia, complementation group D2 [Source:ZFIN;Acc:ZDB-GENE-040116-5]
		ciapin1	cytokine induced apoptosis inhibitor 1 [Source:ZFIN;Acc:ZDB-GENE-040808-57]
GO:0031032	actomyosin structure organization
		flii	flightless I actin binding protein [Source:ZFIN;Acc:ZDB-GENE-071212-3]
		tfpi2	tissue factor pathway inhibitor 2 [Source:ZFIN;Acc:ZDB-GENE-060503-38]
GO:0007051	spindle organization
		kiz	kizuna centrosomal protein [Source:ZFIN;Acc:ZDB-GENE-070615-4]
		aurka	aurora kinase A [Source:ZFIN;Acc:ZDB-GENE-040801-161]
GO:0043412	macromolecule modification
		eif2ak2	eukaryotic translation initiation factor 2-alpha kinase 2 [Source:ZFIN;Acc:ZDB-GENE-080422-1]
		adat3	adenosine deaminase, tRNA-specific 3 [Source:ZFIN;Acc:ZDB-GENE-030616-531]
		rimkla	ribosomal modification protein rimK-like family member A [Source:ZFIN;Acc:ZDB-GENE-040912-20]
		stk10	serine/threonine kinase 10 [Source:ZFIN;Acc:ZDB-GENE-040426-1136]
		ctu2	cytosolic thiouridylase subunit 2 homolog (S. pombe) [Source:ZFIN;Acc:ZDB-GENE-040801-79]
		ddb2	damage-specific DNA binding protein 2 [Source:ZFIN;Acc:ZDB-GENE-050419-169]
		pomgnt1	protein O-linked mannose N-acetylglucosaminyltransferase 1 (beta 1,2-) [Source:ZFIN;Acc:ZDB-GENE-070112-991]
		hdr	hematopoietic death receptor [Source:ZFIN;Acc:ZDB-GENE-030826-5]
		cd40	CD40 molecule, TNF receptor superfamily member 5 [Source:ZFIN;Acc:ZDB-GENE-090313-95]
		ptprc	protein tyrosine phosphatase, receptor type, C [Source:ZFIN;Acc:ZDB-GENE-050208-585]
		si:dkey-51e6.1	si:dkey-51e6.1 [Source:ZFIN;Acc:ZDB-GENE-041014-198]
		asb16	ankyrin repeat and SOCS box containing 16 [Source:ZFIN;Acc:ZDB-GENE-031031-3]
		aurka	aurora kinase A [Source:ZFIN;Acc:ZDB-GENE-040801-161]
		tnfrsf18	tumor necrosis factor receptor superfamily, member 18 [Source:ZFIN;Acc:ZDB-GENE-101104-7]
		klhl8	kelch-like family member 8 [Source:ZFIN;Acc:ZDB-GENE-070209-226]
		uri1	URI1, prefoldin-like chaperone [Source:ZFIN;Acc:ZDB-GENE-050913-30]
		zgc:194330	zgc:194330 [Source:ZFIN;Acc:ZDB-GENE-080722-3]
		kansl3	KAT8 regulatory NSL complex subunit 3 [Source:ZFIN;Acc:ZDB-GENE-050809-132]
GO:0016798	hydrolase activity, acting on glycosyl bonds
		gla	galactosidase, alpha [Source:ZFIN;Acc:ZDB-GENE-041010-207]
		manba	mannosidase, beta A, lysosomal [Source:ZFIN;Acc:ZDB-GENE-040426-721]
		engase	endo-beta-N-acetylglucosaminidase [Source:ZFIN;Acc:ZDB-GENE-070112-1332]
GO:0042692	muscle cell differentiation
		nkx2.5	NK2 homeobox 5 [Source:ZFIN;Acc:ZDB-GENE-980526-321]
		flii	flightless I actin binding protein [Source:ZFIN;Acc:ZDB-GENE-071212-3]
		tfpi2	tissue factor pathway inhibitor 2 [Source:ZFIN;Acc:ZDB-GENE-060503-38]
GO:0042254	ribosome biogenesis
		utp6	UTP6, small subunit (SSU) processome component, homolog (yeast) [Source:ZFIN;Acc:ZDB-GENE-040426-769]
		gnl3l	guanine nucleotide binding protein-like 3 (nucleolar)-like [Source:ZFIN;Acc:ZDB-GENE-040723-1]
		nop2	NOP2 nucleolar protein homolog (yeast) [Source:ZFIN;Acc:ZDB-GENE-050309-7]
		sart1	squamous cell carcinoma antigen recognised by T cells [Source:ZFIN;Acc:ZDB-GENE-040718-422]
		tsr1	TSR1, 20S rRNA accumulation, homolog (S. cerevisiae) [Source:ZFIN;Acc:ZDB-GENE-030131-3762]
GO:0090304	nucleic acid metabolic process
		adat3	adenosine deaminase, tRNA-specific 3 [Source:ZFIN;Acc:ZDB-GENE-030616-531]
		sugp1	SURP and G patch domain containing 1 [Source:ZFIN;Acc:ZDB-GENE-070615-33]
		tada3l	transcriptional adaptor 3 (NGG1 homolog, yeast)-like [Source:ZFIN;Acc:ZDB-GENE-030131-6725]
		dcp1a	decapping mRNA 1A [Source:ZFIN;Acc:ZDB-GENE-030723-5]
		ctu2	cytosolic thiouridylase subunit 2 homolog (S. pombe) [Source:ZFIN;Acc:ZDB-GENE-040801-79]
		utp6	UTP6, small subunit (SSU) processome component, homolog (yeast) [Source:ZFIN;Acc:ZDB-GENE-040426-769]
		ddb2	damage-specific DNA binding protein 2 [Source:ZFIN;Acc:ZDB-GENE-050419-169]
		qars	glutaminyl-tRNA synthetase [Source:ZFIN;Acc:ZDB-GENE-040426-1011]
		nkx3-1	NK3 homeobox 1 [Source:ZFIN;Acc:ZDB-GENE-081104-238]
		pif1	PIF1 5'-to-3' DNA helicase homolog (S. cerevisiae) [Source:ZFIN;Acc:ZDB-GENE-030131-4928]
		fancd2	Fanconi anemia, complementation group D2 [Source:ZFIN;Acc:ZDB-GENE-040116-5]
		nabp1a	nucleic acid binding protein 1a [Source:ZFIN;Acc:ZDB-GENE-041212-71]
		gnl3l	guanine nucleotide binding protein-like 3 (nucleolar)-like [Source:ZFIN;Acc:ZDB-GENE-040723-1]
		dpf3	D4, zinc and double PHD fingers, family 3 [Source:ZFIN;Acc:ZDB-GENE-041014-190]
		foxi3b	forkhead box I3b [Source:ZFIN;Acc:ZDB-GENE-031126-4]
		klf17	Kruppel-like factor 17 [Source:ZFIN;Acc:ZDB-GENE-010129-1]
		nkx2.5	NK2 homeobox 5 [Source:ZFIN;Acc:ZDB-GENE-980526-321]
		cdca5	cell division cycle associated 5 [Source:ZFIN;Acc:ZDB-GENE-030131-235]
		irx2a	iroquois homeobox 2a [Source:ZFIN;Acc:ZDB-GENE-040426-1446]
		orc5	origin recognition complex, subunit 5 [Source:ZFIN;Acc:ZDB-GENE-040426-2275]
		cebpd	CCAAT/enhancer binding protein (C/EBP), delta [Source:ZFIN;Acc:ZDB-GENE-020111-4]
		esco2	establishment of sister chromatid cohesion N-acetyltransferase 2 [Source:ZFIN;Acc:ZDB-GENE-050913-156]
		dab2	Dab, mitogen-responsive phosphoprotein, homolog 2 (Drosophila) [Source:ZFIN;Acc:ZDB-GENE-040303-1]
		nop2	NOP2 nucleolar protein homolog (yeast) [Source:ZFIN;Acc:ZDB-GENE-050309-7]
		sart1	squamous cell carcinoma antigen recognised by T cells [Source:ZFIN;Acc:ZDB-GENE-040718-422]
		smg1	SMG1 phosphatidylinositol 3-kinase-related kinase [Source:ZFIN;Acc:ZDB-GENE-061013-767]
		sars	seryl-tRNA synthetase [Source:ZFIN;Acc:ZDB-GENE-040831-1]
		tdp2b	tyrosyl-DNA phosphodiesterase 2b [Source:ZFIN;Acc:ZDB-GENE-050816-1]
GO:0034945	2,6-dimethyl-5-methylene-3-oxo-heptanoyl-CoA C-acetyltransferase activity
		esco2	establishment of sister chromatid cohesion N-acetyltransferase 2 [Source:ZFIN;Acc:ZDB-GENE-050913-156]
GO:0034388	Pwp2p-containing subcomplex of 90S preribosome
		utp6	UTP6, small subunit (SSU) processome component, homolog (yeast) [Source:ZFIN;Acc:ZDB-GENE-040426-769]
GO:0043141	ATP-dependent 5-3 DNA helicase activity
		pif1	PIF1 5'-to-3' DNA helicase homolog (S. cerevisiae) [Source:ZFIN;Acc:ZDB-GENE-030131-4928]
GO:0019400	alditol metabolic process
		gk5	glycerol kinase 5 (putative) [Source:ZFIN;Acc:ZDB-GENE-061110-49]
GO:0034738	lanosterol O-acyltransferase activity
		esco2	establishment of sister chromatid cohesion N-acetyltransferase 2 [Source:ZFIN;Acc:ZDB-GENE-050913-156]
GO:0034737	ergosterol O-acyltransferase activity
		esco2	establishment of sister chromatid cohesion N-acetyltransferase 2 [Source:ZFIN;Acc:ZDB-GENE-050913-156]
GO:1904018	positive regulation of vasculature development
		mtdha	metadherin a [Source:ZFIN;Acc:ZDB-GENE-030616-615]
GO:0043806	keto acid formate lyase activity
		esco2	establishment of sister chromatid cohesion N-acetyltransferase 2 [Source:ZFIN;Acc:ZDB-GENE-050913-156]
GO:0019955	cytokine binding
		crfb6	cytokine receptor family member b6 [Source:ZFIN;Acc:ZDB-GENE-030131-5999]
GO:0090595	acetyl-CoA:L-lysine N6-acetyltransferase
		esco2	establishment of sister chromatid cohesion N-acetyltransferase 2 [Source:ZFIN;Acc:ZDB-GENE-050913-156]
GO:0043849	Ras palmitoyltransferase activity
		esco2	establishment of sister chromatid cohesion N-acetyltransferase 2 [Source:ZFIN;Acc:ZDB-GENE-050913-156]
GO:0016750	O-succinyltransferase activity
		esco2	establishment of sister chromatid cohesion N-acetyltransferase 2 [Source:ZFIN;Acc:ZDB-GENE-050913-156]
GO:0016753	O-sinapoyltransferase activity
		esco2	establishment of sister chromatid cohesion N-acetyltransferase 2 [Source:ZFIN;Acc:ZDB-GENE-050913-156]
GO:0090068	positive regulation of cell cycle process
		cdca5	cell division cycle associated 5 [Source:ZFIN;Acc:ZDB-GENE-030131-235]
GO:0006071	glycerol metabolic process
		gk5	glycerol kinase 5 (putative) [Source:ZFIN;Acc:ZDB-GENE-061110-49]
GO:0045766	positive regulation of angiogenesis
		mtdha	metadherin a [Source:ZFIN;Acc:ZDB-GENE-030616-615]
GO:0019105	N-palmitoyltransferase activity
		esco2	establishment of sister chromatid cohesion N-acetyltransferase 2 [Source:ZFIN;Acc:ZDB-GENE-050913-156]
GO:0019107	myristoyltransferase activity
		esco2	establishment of sister chromatid cohesion N-acetyltransferase 2 [Source:ZFIN;Acc:ZDB-GENE-050913-156]
GO:0016454	C-palmitoyltransferase activity
		esco2	establishment of sister chromatid cohesion N-acetyltransferase 2 [Source:ZFIN;Acc:ZDB-GENE-050913-156]
GO:0034848	naphthyl-2-oxomethyl-succinyl-CoA succinyl transferase activity
		esco2	establishment of sister chromatid cohesion N-acetyltransferase 2 [Source:ZFIN;Acc:ZDB-GENE-050913-156]
GO:0046941	azetidine-2-carboxylic acid acetyltransferase activity
		esco2	establishment of sister chromatid cohesion N-acetyltransferase 2 [Source:ZFIN;Acc:ZDB-GENE-050913-156]
GO:0016414	O-octanoyltransferase activity
		esco2	establishment of sister chromatid cohesion N-acetyltransferase 2 [Source:ZFIN;Acc:ZDB-GENE-050913-156]
GO:0016412	serine O-acyltransferase activity
		esco2	establishment of sister chromatid cohesion N-acetyltransferase 2 [Source:ZFIN;Acc:ZDB-GENE-050913-156]
GO:0004147	dihydrolipoamide branched chain acyltransferase activity
		esco2	establishment of sister chromatid cohesion N-acetyltransferase 2 [Source:ZFIN;Acc:ZDB-GENE-050913-156]
GO:0002098	tRNA wobble uridine modification
		ctu2	cytosolic thiouridylase subunit 2 homolog (S. pombe) [Source:ZFIN;Acc:ZDB-GENE-040801-79]
GO:0052858	peptidyl-lysine N-acetyltransferase activity, acting on acetyl phosphate as donor
		esco2	establishment of sister chromatid cohesion N-acetyltransferase 2 [Source:ZFIN;Acc:ZDB-GENE-050913-156]
GO:0044275	cellular carbohydrate catabolic process
		gk5	glycerol kinase 5 (putative) [Source:ZFIN;Acc:ZDB-GENE-061110-49]
GO:0008951	palmitoleoyl [acyl-carrier-protein]-dependent acyltransferase activity
		esco2	establishment of sister chromatid cohesion N-acetyltransferase 2 [Source:ZFIN;Acc:ZDB-GENE-050913-156]
GO:0019186	acyl-CoA N-acyltransferase activity
		esco2	establishment of sister chromatid cohesion N-acetyltransferase 2 [Source:ZFIN;Acc:ZDB-GENE-050913-156]
GO:0043764	UDP-3-O-[3-hydroxymyristoyl] glucosamine N-acyltransferase activity
		esco2	establishment of sister chromatid cohesion N-acetyltransferase 2 [Source:ZFIN;Acc:ZDB-GENE-050913-156]
GO:0034919	butyryl-CoA 2-C-propionyltransferase activity
		esco2	establishment of sister chromatid cohesion N-acetyltransferase 2 [Source:ZFIN;Acc:ZDB-GENE-050913-156]
GO:0034915	2-methylhexanoyl-CoA C-acetyltransferase activity
		esco2	establishment of sister chromatid cohesion N-acetyltransferase 2 [Source:ZFIN;Acc:ZDB-GENE-050913-156]
GO:0016605	PML body
		tdp2b	tyrosyl-DNA phosphodiesterase 2b [Source:ZFIN;Acc:ZDB-GENE-050816-1]
GO:0032465	regulation of cytokinesis
		aurka	aurora kinase A [Source:ZFIN;Acc:ZDB-GENE-040801-161]
GO:0018713	3-ketopimelyl-CoA thiolase activity
		esco2	establishment of sister chromatid cohesion N-acetyltransferase 2 [Source:ZFIN;Acc:ZDB-GENE-050913-156]
GO:0018712	3-hydroxybutyryl-CoA thiolase activity
		esco2	establishment of sister chromatid cohesion N-acetyltransferase 2 [Source:ZFIN;Acc:ZDB-GENE-050913-156]
GO:0018711	benzoyl acetate-CoA thiolase activity
		esco2	establishment of sister chromatid cohesion N-acetyltransferase 2 [Source:ZFIN;Acc:ZDB-GENE-050913-156]
GO:0004772	sterol O-acyltransferase activity
		esco2	establishment of sister chromatid cohesion N-acetyltransferase 2 [Source:ZFIN;Acc:ZDB-GENE-050913-156]
GO:0030523	dihydrolipoamide S-acyltransferase activity
		esco2	establishment of sister chromatid cohesion N-acetyltransferase 2 [Source:ZFIN;Acc:ZDB-GENE-050913-156]
GO:0004712	protein serine/threonine/tyrosine kinase activity
		aurka	aurora kinase A [Source:ZFIN;Acc:ZDB-GENE-040801-161]
GO:0018030	peptidyl-lysine N6-myristoyltransferase activity
		esco2	establishment of sister chromatid cohesion N-acetyltransferase 2 [Source:ZFIN;Acc:ZDB-GENE-050913-156]
GO:0018031	peptidyl-lysine N6-palmitoyltransferase activity
		esco2	establishment of sister chromatid cohesion N-acetyltransferase 2 [Source:ZFIN;Acc:ZDB-GENE-050913-156]
GO:0031597	cytosolic proteasome complex
		psmd1	proteasome 26S subunit, non-ATPase 1 [Source:ZFIN;Acc:ZDB-GENE-040426-810]
GO:0016752	sinapoyltransferase activity
		esco2	establishment of sister chromatid cohesion N-acetyltransferase 2 [Source:ZFIN;Acc:ZDB-GENE-050913-156]
GO:0000808	origin recognition complex
		orc5	origin recognition complex, subunit 5 [Source:ZFIN;Acc:ZDB-GENE-040426-2275]
GO:0016749	N-succinyltransferase activity
		esco2	establishment of sister chromatid cohesion N-acetyltransferase 2 [Source:ZFIN;Acc:ZDB-GENE-050913-156]
GO:0043741	L-2-aminoadipate N-acetyltransferase activity
		esco2	establishment of sister chromatid cohesion N-acetyltransferase 2 [Source:ZFIN;Acc:ZDB-GENE-050913-156]
GO:0019705	protein-cysteine S-myristoyltransferase activity
		esco2	establishment of sister chromatid cohesion N-acetyltransferase 2 [Source:ZFIN;Acc:ZDB-GENE-050913-156]
GO:0034851	2,4,4-trimethyl-3-oxopentanoyl-CoA 2-C-propanoyl transferase activity
		esco2	establishment of sister chromatid cohesion N-acetyltransferase 2 [Source:ZFIN;Acc:ZDB-GENE-050913-156]
GO:0032216	glucosaminyl-phosphotidylinositol O-acyltransferase activity
		esco2	establishment of sister chromatid cohesion N-acetyltransferase 2 [Source:ZFIN;Acc:ZDB-GENE-050913-156]
GO:0043139	5-3 DNA helicase activity
		pif1	PIF1 5'-to-3' DNA helicase homolog (S. cerevisiae) [Source:ZFIN;Acc:ZDB-GENE-030131-4928]
GO:0006418	tRNA aminoacylation for protein translation
		qars	glutaminyl-tRNA synthetase [Source:ZFIN;Acc:ZDB-GENE-040426-1011]
		sars	seryl-tRNA synthetase [Source:ZFIN;Acc:ZDB-GENE-040831-1]
GO:0003697	single-stranded DNA binding
		nabp1a	nucleic acid binding protein 1a [Source:ZFIN;Acc:ZDB-GENE-041212-71]
		tdp2b	tyrosyl-DNA phosphodiesterase 2b [Source:ZFIN;Acc:ZDB-GENE-050816-1]
GO:0005875	microtubule associated complex
		cenpe	centromere protein E [Source:ZFIN;Acc:ZDB-GENE-060929-860]
		aurka	aurora kinase A [Source:ZFIN;Acc:ZDB-GENE-040801-161]
GO:0002253	activation of immune response
		ighd	immunoglobulin heavy constant delta [Source:ZFIN;Acc:ZDB-GENE-040513-9]
		cd40	CD40 molecule, TNF receptor superfamily member 5 [Source:ZFIN;Acc:ZDB-GENE-090313-95]
GO:0002009	morphogenesis of an epithelium
		nkx2.5	NK2 homeobox 5 [Source:ZFIN;Acc:ZDB-GENE-980526-321]
		pkp2	plakophilin 2 [Source:ZFIN;Acc:ZDB-GENE-041210-167]
		lmo7b	LIM domain 7b [Source:ZFIN;Acc:ZDB-GENE-060825-242]
		sars	seryl-tRNA synthetase [Source:ZFIN;Acc:ZDB-GENE-040831-1]
		tdp2b	tyrosyl-DNA phosphodiesterase 2b [Source:ZFIN;Acc:ZDB-GENE-050816-1]
GO:0009653	anatomical structure morphogenesis
		lpar6b	lysophosphatidic acid receptor 6b [Source:ZFIN;Acc:ZDB-GENE-110408-67]
		mtdha	metadherin a [Source:ZFIN;Acc:ZDB-GENE-030616-615]
		dpf3	D4, zinc and double PHD fingers, family 3 [Source:ZFIN;Acc:ZDB-GENE-041014-190]
		foxi3b	forkhead box I3b [Source:ZFIN;Acc:ZDB-GENE-031126-4]
		nkx2.5	NK2 homeobox 5 [Source:ZFIN;Acc:ZDB-GENE-980526-321]
		irx2a	iroquois homeobox 2a [Source:ZFIN;Acc:ZDB-GENE-040426-1446]
		ccm2l	cerebral cavernous malformation 2-like [Source:ZFIN;Acc:ZDB-GENE-090313-248]
		rdh1	retinol dehydrogenase 1 [Source:ZFIN;Acc:ZDB-GENE-030912-15]
		pkp2	plakophilin 2 [Source:ZFIN;Acc:ZDB-GENE-041210-167]
		lmo7b	LIM domain 7b [Source:ZFIN;Acc:ZDB-GENE-060825-242]
		dab2	Dab, mitogen-responsive phosphoprotein, homolog 2 (Drosophila) [Source:ZFIN;Acc:ZDB-GENE-040303-1]
		flii	flightless I actin binding protein [Source:ZFIN;Acc:ZDB-GENE-071212-3]
		sars	seryl-tRNA synthetase [Source:ZFIN;Acc:ZDB-GENE-040831-1]
		tfpi2	tissue factor pathway inhibitor 2 [Source:ZFIN;Acc:ZDB-GENE-060503-38]
		tdp2b	tyrosyl-DNA phosphodiesterase 2b [Source:ZFIN;Acc:ZDB-GENE-050816-1]
GO:0000278	mitotic cell cycle
		stk10	serine/threonine kinase 10 [Source:ZFIN;Acc:ZDB-GENE-040426-1136]
		nabp1a	nucleic acid binding protein 1a [Source:ZFIN;Acc:ZDB-GENE-041212-71]
		cdca5	cell division cycle associated 5 [Source:ZFIN;Acc:ZDB-GENE-030131-235]
		aurka	aurora kinase A [Source:ZFIN;Acc:ZDB-GENE-040801-161]
		esco2	establishment of sister chromatid cohesion N-acetyltransferase 2 [Source:ZFIN;Acc:ZDB-GENE-050913-156]
GO:0007346	regulation of mitotic cell cycle
		stk10	serine/threonine kinase 10 [Source:ZFIN;Acc:ZDB-GENE-040426-1136]
		nabp1a	nucleic acid binding protein 1a [Source:ZFIN;Acc:ZDB-GENE-041212-71]
		cdca5	cell division cycle associated 5 [Source:ZFIN;Acc:ZDB-GENE-030131-235]
GO:0043069	negative regulation of programmed cell death
		mtdha	metadherin a [Source:ZFIN;Acc:ZDB-GENE-030616-615]
		fancd2	Fanconi anemia, complementation group D2 [Source:ZFIN;Acc:ZDB-GENE-040116-5]
		ciapin1	cytokine induced apoptosis inhibitor 1 [Source:ZFIN;Acc:ZDB-GENE-040808-57]
GO:0051246	regulation of protein metabolic process
		stk10	serine/threonine kinase 10 [Source:ZFIN;Acc:ZDB-GENE-040426-1136]
		hdr	hematopoietic death receptor [Source:ZFIN;Acc:ZDB-GENE-030826-5]
		cd40	CD40 molecule, TNF receptor superfamily member 5 [Source:ZFIN;Acc:ZDB-GENE-090313-95]
		tnfrsf18	tumor necrosis factor receptor superfamily, member 18 [Source:ZFIN;Acc:ZDB-GENE-101104-7]
		esco2	establishment of sister chromatid cohesion N-acetyltransferase 2 [Source:ZFIN;Acc:ZDB-GENE-050913-156]
		uri1	URI1, prefoldin-like chaperone [Source:ZFIN;Acc:ZDB-GENE-050913-30]
		psmd1	proteasome 26S subunit, non-ATPase 1 [Source:ZFIN;Acc:ZDB-GENE-040426-810]
GO:0050778	positive regulation of immune response
		ighd	immunoglobulin heavy constant delta [Source:ZFIN;Acc:ZDB-GENE-040513-9]
		cd40	CD40 molecule, TNF receptor superfamily member 5 [Source:ZFIN;Acc:ZDB-GENE-090313-95]
GO:0008080	N-acetyltransferase activity
		esco2	establishment of sister chromatid cohesion N-acetyltransferase 2 [Source:ZFIN;Acc:ZDB-GENE-050913-156]
		kansl3	KAT8 regulatory NSL complex subunit 3 [Source:ZFIN;Acc:ZDB-GENE-050809-132]
GO:0044707	single-multicellular organism process
		c19h1orf109	c19h1orf109 homolog (H. sapiens) [Source:ZFIN;Acc:ZDB-GENE-021219-1]
		noc3l	NOC3-like DNA replication regulator [Source:ZFIN;Acc:ZDB-GENE-030131-9878]
		lpar6b	lysophosphatidic acid receptor 6b [Source:ZFIN;Acc:ZDB-GENE-110408-67]
		mtdha	metadherin a [Source:ZFIN;Acc:ZDB-GENE-030616-615]
		hdr	hematopoietic death receptor [Source:ZFIN;Acc:ZDB-GENE-030826-5]
		dpf3	D4, zinc and double PHD fingers, family 3 [Source:ZFIN;Acc:ZDB-GENE-041014-190]
		ciapin1	cytokine induced apoptosis inhibitor 1 [Source:ZFIN;Acc:ZDB-GENE-040808-57]
		gdpd3a	glycerophosphodiester phosphodiesterase domain containing 3a [Source:ZFIN;Acc:ZDB-GENE-040426-2279]
		klf17	Kruppel-like factor 17 [Source:ZFIN;Acc:ZDB-GENE-010129-1]
		cd40	CD40 molecule, TNF receptor superfamily member 5 [Source:ZFIN;Acc:ZDB-GENE-090313-95]
		sppl2	signal peptide peptidase-like 2 [Source:ZFIN;Acc:ZDB-GENE-030131-4265]
		nkx2.5	NK2 homeobox 5 [Source:ZFIN;Acc:ZDB-GENE-980526-321]
		casp3b	caspase 3, apoptosis-related cysteine peptidase b [Source:ZFIN;Acc:ZDB-GENE-070607-1]
		irx2a	iroquois homeobox 2a [Source:ZFIN;Acc:ZDB-GENE-040426-1446]
		spp2	secreted phosphoprotein 2 [Source:ZFIN;Acc:ZDB-GENE-090313-223]
		gle1	GLE1 RNA export mediator homolog (yeast) [Source:ZFIN;Acc:ZDB-GENE-040831-4]
		ccm2l	cerebral cavernous malformation 2-like [Source:ZFIN;Acc:ZDB-GENE-090313-248]
		rdh1	retinol dehydrogenase 1 [Source:ZFIN;Acc:ZDB-GENE-030912-15]
		pkp2	plakophilin 2 [Source:ZFIN;Acc:ZDB-GENE-041210-167]
		lmo7b	LIM domain 7b [Source:ZFIN;Acc:ZDB-GENE-060825-242]
		tnfrsf18	tumor necrosis factor receptor superfamily, member 18 [Source:ZFIN;Acc:ZDB-GENE-101104-7]
		esco2	establishment of sister chromatid cohesion N-acetyltransferase 2 [Source:ZFIN;Acc:ZDB-GENE-050913-156]
		dab2	Dab, mitogen-responsive phosphoprotein, homolog 2 (Drosophila) [Source:ZFIN;Acc:ZDB-GENE-040303-1]
		sars	seryl-tRNA synthetase [Source:ZFIN;Acc:ZDB-GENE-040831-1]
		tfpi2	tissue factor pathway inhibitor 2 [Source:ZFIN;Acc:ZDB-GENE-060503-38]
		tdp2b	tyrosyl-DNA phosphodiesterase 2b [Source:ZFIN;Acc:ZDB-GENE-050816-1]
GO:0006952	defense response
		ighd	immunoglobulin heavy constant delta [Source:ZFIN;Acc:ZDB-GENE-040513-9]
		hdr	hematopoietic death receptor [Source:ZFIN;Acc:ZDB-GENE-030826-5]
		cd40	CD40 molecule, TNF receptor superfamily member 5 [Source:ZFIN;Acc:ZDB-GENE-090313-95]
		tnfrsf18	tumor necrosis factor receptor superfamily, member 18 [Source:ZFIN;Acc:ZDB-GENE-101104-7]
GO:1901615	organic hydroxy compound metabolic process
		smpd1	sphingomyelin phosphodiesterase 1, acid lysosomal [Source:ZFIN;Acc:ZDB-GENE-110411-222]
		rdh1	retinol dehydrogenase 1 [Source:ZFIN;Acc:ZDB-GENE-030912-15]
		gk5	glycerol kinase 5 (putative) [Source:ZFIN;Acc:ZDB-GENE-061110-49]
GO:0060548	negative regulation of cell death
		mtdha	metadherin a [Source:ZFIN;Acc:ZDB-GENE-030616-615]
		fancd2	Fanconi anemia, complementation group D2 [Source:ZFIN;Acc:ZDB-GENE-040116-5]
		ciapin1	cytokine induced apoptosis inhibitor 1 [Source:ZFIN;Acc:ZDB-GENE-040808-57]
GO:0004812	aminoacyl-tRNA ligase activity
		qars	glutaminyl-tRNA synthetase [Source:ZFIN;Acc:ZDB-GENE-040426-1011]
		sars	seryl-tRNA synthetase [Source:ZFIN;Acc:ZDB-GENE-040831-1]
GO:0090092	regulation of transmembrane receptor protein serine/threonine kinase signaling pathway
		dab2	Dab, mitogen-responsive phosphoprotein, homolog 2 (Drosophila) [Source:ZFIN;Acc:ZDB-GENE-040303-1]
		tdp2b	tyrosyl-DNA phosphodiesterase 2b [Source:ZFIN;Acc:ZDB-GENE-050816-1]
GO:0006399	tRNA metabolic process
		adat3	adenosine deaminase, tRNA-specific 3 [Source:ZFIN;Acc:ZDB-GENE-030616-531]
		ctu2	cytosolic thiouridylase subunit 2 homolog (S. pombe) [Source:ZFIN;Acc:ZDB-GENE-040801-79]
		qars	glutaminyl-tRNA synthetase [Source:ZFIN;Acc:ZDB-GENE-040426-1011]
		sars	seryl-tRNA synthetase [Source:ZFIN;Acc:ZDB-GENE-040831-1]
GO:0023051	regulation of signaling
		mtdha	metadherin a [Source:ZFIN;Acc:ZDB-GENE-030616-615]
		hdr	hematopoietic death receptor [Source:ZFIN;Acc:ZDB-GENE-030826-5]
		cd40	CD40 molecule, TNF receptor superfamily member 5 [Source:ZFIN;Acc:ZDB-GENE-090313-95]
		lmo7b	LIM domain 7b [Source:ZFIN;Acc:ZDB-GENE-060825-242]
		tnfrsf18	tumor necrosis factor receptor superfamily, member 18 [Source:ZFIN;Acc:ZDB-GENE-101104-7]
		dab2	Dab, mitogen-responsive phosphoprotein, homolog 2 (Drosophila) [Source:ZFIN;Acc:ZDB-GENE-040303-1]
		ankrd10b	ankyrin repeat domain 10b [Source:ZFIN;Acc:ZDB-GENE-061013-49]
		tdp2b	tyrosyl-DNA phosphodiesterase 2b [Source:ZFIN;Acc:ZDB-GENE-050816-1]
GO:0003677	DNA binding
		hp1bp3	heterochromatin protein 1, binding protein 3 [Source:ZFIN;Acc:ZDB-GENE-060810-79]
		ddb2	damage-specific DNA binding protein 2 [Source:ZFIN;Acc:ZDB-GENE-050419-169]
		nkx3-1	NK3 homeobox 1 [Source:ZFIN;Acc:ZDB-GENE-081104-238]
		pif1	PIF1 5'-to-3' DNA helicase homolog (S. cerevisiae) [Source:ZFIN;Acc:ZDB-GENE-030131-4928]
		nabp1a	nucleic acid binding protein 1a [Source:ZFIN;Acc:ZDB-GENE-041212-71]
		foxi3b	forkhead box I3b [Source:ZFIN;Acc:ZDB-GENE-031126-4]
		klf17	Kruppel-like factor 17 [Source:ZFIN;Acc:ZDB-GENE-010129-1]
		nkx2.5	NK2 homeobox 5 [Source:ZFIN;Acc:ZDB-GENE-980526-321]
		irx2a	iroquois homeobox 2a [Source:ZFIN;Acc:ZDB-GENE-040426-1446]
		dek	DEK proto-oncogene [Source:ZFIN;Acc:ZDB-GENE-060512-191]
		cebpd	CCAAT/enhancer binding protein (C/EBP), delta [Source:ZFIN;Acc:ZDB-GENE-020111-4]
		zgc:113274	zgc:113274 [Source:ZFIN;Acc:ZDB-GENE-050508-2]
		zbed4	zinc finger, BED-type containing 4 [Source:ZFIN;Acc:ZDB-GENE-041210-305]
		tdp2b	tyrosyl-DNA phosphodiesterase 2b [Source:ZFIN;Acc:ZDB-GENE-050816-1]
GO:0071229	cellular response to acid chemical
		rraga	Ras-related GTP binding A [Source:ZFIN;Acc:ZDB-GENE-030131-4083]
GO:0050000	chromosome localization
		cdca5	cell division cycle associated 5 [Source:ZFIN;Acc:ZDB-GENE-030131-235]
GO:0017015	regulation of transforming growth factor beta receptor signaling pathway
		tdp2b	tyrosyl-DNA phosphodiesterase 2b [Source:ZFIN;Acc:ZDB-GENE-050816-1]
GO:0050818	regulation of coagulation
		sppl2	signal peptide peptidase-like 2 [Source:ZFIN;Acc:ZDB-GENE-030131-4265]
GO:0070569	uridylyltransferase activity
		galt	galactose-1-phosphate uridylyltransferase [Source:ZFIN;Acc:ZDB-GENE-070112-172]
GO:0002685	regulation of leukocyte migration
		stk10	serine/threonine kinase 10 [Source:ZFIN;Acc:ZDB-GENE-040426-1136]
GO:0034308	primary alcohol metabolic process
		rdh1	retinol dehydrogenase 1 [Source:ZFIN;Acc:ZDB-GENE-030912-15]
GO:0034987	immunoglobulin receptor binding
		ighd	immunoglobulin heavy constant delta [Source:ZFIN;Acc:ZDB-GENE-040513-9]
GO:0006910	phagocytosis, recognition
		ighd	immunoglobulin heavy constant delta [Source:ZFIN;Acc:ZDB-GENE-040513-9]
GO:0016751	S-succinyltransferase activity
		esco2	establishment of sister chromatid cohesion N-acetyltransferase 2 [Source:ZFIN;Acc:ZDB-GENE-050913-156]
GO:0030247	polysaccharide binding
		prg4b	proteoglycan 4b [Source:ZFIN;Acc:ZDB-GENE-041014-324]
GO:1903844	regulation of cellular response to transforming growth factor beta stimulus
		tdp2b	tyrosyl-DNA phosphodiesterase 2b [Source:ZFIN;Acc:ZDB-GENE-050816-1]
GO:0007076	mitotic chromosome condensation
		cdca5	cell division cycle associated 5 [Source:ZFIN;Acc:ZDB-GENE-030131-235]
GO:0072676	lymphocyte migration
		stk10	serine/threonine kinase 10 [Source:ZFIN;Acc:ZDB-GENE-040426-1136]
GO:0016416	O-palmitoyltransferase activity
		esco2	establishment of sister chromatid cohesion N-acetyltransferase 2 [Source:ZFIN;Acc:ZDB-GENE-050913-156]
GO:0016415	octanoyltransferase activity
		esco2	establishment of sister chromatid cohesion N-acetyltransferase 2 [Source:ZFIN;Acc:ZDB-GENE-050913-156]
GO:0016418	S-acetyltransferase activity
		esco2	establishment of sister chromatid cohesion N-acetyltransferase 2 [Source:ZFIN;Acc:ZDB-GENE-050913-156]
GO:0016419	S-malonyltransferase activity
		esco2	establishment of sister chromatid cohesion N-acetyltransferase 2 [Source:ZFIN;Acc:ZDB-GENE-050913-156]
GO:0002097	tRNA wobble base modification
		ctu2	cytosolic thiouridylase subunit 2 homolog (S. pombe) [Source:ZFIN;Acc:ZDB-GENE-040801-79]
GO:0014855	striated muscle cell proliferation
		nkx2.5	NK2 homeobox 5 [Source:ZFIN;Acc:ZDB-GENE-980526-321]
GO:0000290	deadenylation-dependent decapping of nuclear-transcribed mRNA
		dcp1a	decapping mRNA 1A [Source:ZFIN;Acc:ZDB-GENE-030723-5]
GO:0055017	cardiac muscle tissue growth
		nkx2.5	NK2 homeobox 5 [Source:ZFIN;Acc:ZDB-GENE-980526-321]
GO:0042571	immunoglobulin complex, circulating
		ighd	immunoglobulin heavy constant delta [Source:ZFIN;Acc:ZDB-GENE-040513-9]
GO:0006488	dolichol-linked oligosaccharide biosynthetic process
		alg10	asparagine-linked glycosylation 10 [Source:ZFIN;Acc:ZDB-GENE-110310-8]
GO:0008540	proteasome regulatory particle, base subcomplex
		psmd1	proteasome 26S subunit, non-ATPase 1 [Source:ZFIN;Acc:ZDB-GENE-040426-810]
GO:0001871	pattern binding
		prg4b	proteoglycan 4b [Source:ZFIN;Acc:ZDB-GENE-041014-324]
GO:0051303	establishment of chromosome localization
		cdca5	cell division cycle associated 5 [Source:ZFIN;Acc:ZDB-GENE-030131-235]
GO:0016748	succinyltransferase activity
		esco2	establishment of sister chromatid cohesion N-acetyltransferase 2 [Source:ZFIN;Acc:ZDB-GENE-050913-156]
GO:0005876	spindle microtubule
		aurka	aurora kinase A [Source:ZFIN;Acc:ZDB-GENE-040801-161]
GO:0001569	patterning of blood vessels
		sars	seryl-tRNA synthetase [Source:ZFIN;Acc:ZDB-GENE-040831-1]
GO:0060038	cardiac muscle cell proliferation
		nkx2.5	NK2 homeobox 5 [Source:ZFIN;Acc:ZDB-GENE-980526-321]
GO:0019814	immunoglobulin complex
		ighd	immunoglobulin heavy constant delta [Source:ZFIN;Acc:ZDB-GENE-040513-9]
GO:0016406	carnitine O-acyltransferase activity
		esco2	establishment of sister chromatid cohesion N-acetyltransferase 2 [Source:ZFIN;Acc:ZDB-GENE-050913-156]
GO:0016420	malonyltransferase activity
		esco2	establishment of sister chromatid cohesion N-acetyltransferase 2 [Source:ZFIN;Acc:ZDB-GENE-050913-156]
GO:0043038	amino acid activation
		qars	glutaminyl-tRNA synthetase [Source:ZFIN;Acc:ZDB-GENE-040426-1011]
		sars	seryl-tRNA synthetase [Source:ZFIN;Acc:ZDB-GENE-040831-1]
GO:0043039	tRNA aminoacylation
		qars	glutaminyl-tRNA synthetase [Source:ZFIN;Acc:ZDB-GENE-040426-1011]
		sars	seryl-tRNA synthetase [Source:ZFIN;Acc:ZDB-GENE-040831-1]
GO:0016875	ligase activity, forming carbon-oxygen bonds
		qars	glutaminyl-tRNA synthetase [Source:ZFIN;Acc:ZDB-GENE-040426-1011]
		sars	seryl-tRNA synthetase [Source:ZFIN;Acc:ZDB-GENE-040831-1]
GO:0016876	ligase activity, forming aminoacyl-tRNA and related compounds
		qars	glutaminyl-tRNA synthetase [Source:ZFIN;Acc:ZDB-GENE-040426-1011]
		sars	seryl-tRNA synthetase [Source:ZFIN;Acc:ZDB-GENE-040831-1]
GO:0000819	sister chromatid segregation
		cdca5	cell division cycle associated 5 [Source:ZFIN;Acc:ZDB-GENE-030131-235]
		esco2	establishment of sister chromatid cohesion N-acetyltransferase 2 [Source:ZFIN;Acc:ZDB-GENE-050913-156]
GO:0016410	N-acyltransferase activity
		esco2	establishment of sister chromatid cohesion N-acetyltransferase 2 [Source:ZFIN;Acc:ZDB-GENE-050913-156]
		kansl3	KAT8 regulatory NSL complex subunit 3 [Source:ZFIN;Acc:ZDB-GENE-050809-132]
GO:0051302	regulation of cell division
		cdca5	cell division cycle associated 5 [Source:ZFIN;Acc:ZDB-GENE-030131-235]
		aurka	aurora kinase A [Source:ZFIN;Acc:ZDB-GENE-040801-161]
GO:0006950	response to stress
		ighd	immunoglobulin heavy constant delta [Source:ZFIN;Acc:ZDB-GENE-040513-9]
		stk10	serine/threonine kinase 10 [Source:ZFIN;Acc:ZDB-GENE-040426-1136]
		ddb2	damage-specific DNA binding protein 2 [Source:ZFIN;Acc:ZDB-GENE-050419-169]
		pif1	PIF1 5'-to-3' DNA helicase homolog (S. cerevisiae) [Source:ZFIN;Acc:ZDB-GENE-030131-4928]
		hdr	hematopoietic death receptor [Source:ZFIN;Acc:ZDB-GENE-030826-5]
		fancd2	Fanconi anemia, complementation group D2 [Source:ZFIN;Acc:ZDB-GENE-040116-5]
		nabp1a	nucleic acid binding protein 1a [Source:ZFIN;Acc:ZDB-GENE-041212-71]
		cd40	CD40 molecule, TNF receptor superfamily member 5 [Source:ZFIN;Acc:ZDB-GENE-090313-95]
		cdca5	cell division cycle associated 5 [Source:ZFIN;Acc:ZDB-GENE-030131-235]
		tnfrsf18	tumor necrosis factor receptor superfamily, member 18 [Source:ZFIN;Acc:ZDB-GENE-101104-7]
		smg1	SMG1 phosphatidylinositol 3-kinase-related kinase [Source:ZFIN;Acc:ZDB-GENE-061013-767]
		tdp2b	tyrosyl-DNA phosphodiesterase 2b [Source:ZFIN;Acc:ZDB-GENE-050816-1]
		rraga	Ras-related GTP binding A [Source:ZFIN;Acc:ZDB-GENE-030131-4083]
GO:0042221	response to chemical
		ighd	immunoglobulin heavy constant delta [Source:ZFIN;Acc:ZDB-GENE-040513-9]
		gpr1	G protein-coupled receptor 1 [Source:ZFIN;Acc:ZDB-GENE-091204-457]
		xcr1a.1	chemokine (C motif) receptor 1a, duplicate 1 [Source:ZFIN;Acc:ZDB-GENE-070302-6]
		hdr	hematopoietic death receptor [Source:ZFIN;Acc:ZDB-GENE-030826-5]
		cd40	CD40 molecule, TNF receptor superfamily member 5 [Source:ZFIN;Acc:ZDB-GENE-090313-95]
		tnfrsf18	tumor necrosis factor receptor superfamily, member 18 [Source:ZFIN;Acc:ZDB-GENE-101104-7]
		dab2	Dab, mitogen-responsive phosphoprotein, homolog 2 (Drosophila) [Source:ZFIN;Acc:ZDB-GENE-040303-1]
		tdp2b	tyrosyl-DNA phosphodiesterase 2b [Source:ZFIN;Acc:ZDB-GENE-050816-1]
		rraga	Ras-related GTP binding A [Source:ZFIN;Acc:ZDB-GENE-030131-4083]
GO:0003824	catalytic activity
		eif2ak2	eukaryotic translation initiation factor 2-alpha kinase 2 [Source:ZFIN;Acc:ZDB-GENE-080422-1]
		adat3	adenosine deaminase, tRNA-specific 3 [Source:ZFIN;Acc:ZDB-GENE-030616-531]
		rimkla	ribosomal modification protein rimK-like family member A [Source:ZFIN;Acc:ZDB-GENE-040912-20]
		si:ch73-30l9.1	si:ch73-30l9.1 [Source:ZFIN;Acc:ZDB-GENE-110411-132]
		smpd1	sphingomyelin phosphodiesterase 1, acid lysosomal [Source:ZFIN;Acc:ZDB-GENE-110411-222]
		zgc:113276	zgc:113276 [Source:ZFIN;Acc:ZDB-GENE-050522-7]
		zgc:162297	zgc:162297 [Source:ZFIN;Acc:ZDB-GENE-070410-62]
		stk10	serine/threonine kinase 10 [Source:ZFIN;Acc:ZDB-GENE-040426-1136]
		ctu2	cytosolic thiouridylase subunit 2 homolog (S. pombe) [Source:ZFIN;Acc:ZDB-GENE-040801-79]
		pomgnt1	protein O-linked mannose N-acetylglucosaminyltransferase 1 (beta 1,2-) [Source:ZFIN;Acc:ZDB-GENE-070112-991]
		qars	glutaminyl-tRNA synthetase [Source:ZFIN;Acc:ZDB-GENE-040426-1011]
		pif1	PIF1 5'-to-3' DNA helicase homolog (S. cerevisiae) [Source:ZFIN;Acc:ZDB-GENE-030131-4928]
		alg10	asparagine-linked glycosylation 10 [Source:ZFIN;Acc:ZDB-GENE-110310-8]
		gla	galactosidase, alpha [Source:ZFIN;Acc:ZDB-GENE-041010-207]
		gnl3l	guanine nucleotide binding protein-like 3 (nucleolar)-like [Source:ZFIN;Acc:ZDB-GENE-040723-1]
		manba	mannosidase, beta A, lysosomal [Source:ZFIN;Acc:ZDB-GENE-040426-721]
		gdpd3a	glycerophosphodiester phosphodiesterase domain containing 3a [Source:ZFIN;Acc:ZDB-GENE-040426-2279]
		tmprss13a	transmembrane protease, serine 13a [Source:ZFIN;Acc:ZDB-GENE-090309-3]
		sdr16c5b	short chain dehydrogenase/reductase family 16C, member 5b [Source:ZFIN;Acc:ZDB-GENE-040426-2861]
		galt	galactose-1-phosphate uridylyltransferase [Source:ZFIN;Acc:ZDB-GENE-070112-172]
		hdac12	histone deacetylase 12 [Source:ZFIN;Acc:ZDB-GENE-131121-613]
		sppl2	signal peptide peptidase-like 2 [Source:ZFIN;Acc:ZDB-GENE-030131-4265]
		ptprc	protein tyrosine phosphatase, receptor type, C [Source:ZFIN;Acc:ZDB-GENE-050208-585]
		zdhhc23a	zinc finger, DHHC-type containing 23a [Source:ZFIN;Acc:ZDB-GENE-060526-38]
		casp3b	caspase 3, apoptosis-related cysteine peptidase b [Source:ZFIN;Acc:ZDB-GENE-070607-1]
		si:dkey-51e6.1	si:dkey-51e6.1 [Source:ZFIN;Acc:ZDB-GENE-041014-198]
		zgc:110366	zgc:110366 [Source:ZFIN;Acc:ZDB-GENE-050417-302]
		tmem62	transmembrane protein 62 [Source:ZFIN;Acc:ZDB-GENE-040426-1837]
		cenpe	centromere protein E [Source:ZFIN;Acc:ZDB-GENE-060929-860]
		aurka	aurora kinase A [Source:ZFIN;Acc:ZDB-GENE-040801-161]
		rdh1	retinol dehydrogenase 1 [Source:ZFIN;Acc:ZDB-GENE-030912-15]
		engase	endo-beta-N-acetylglucosaminidase [Source:ZFIN;Acc:ZDB-GENE-070112-1332]
		d2hgdh	D-2-hydroxyglutarate dehydrogenase [Source:ZFIN;Acc:ZDB-GENE-070112-482]
		klhl8	kelch-like family member 8 [Source:ZFIN;Acc:ZDB-GENE-070209-226]
		esco2	establishment of sister chromatid cohesion N-acetyltransferase 2 [Source:ZFIN;Acc:ZDB-GENE-050913-156]
		eefsec	eukaryotic elongation factor, selenocysteine-tRNA-specific [Source:ZFIN;Acc:ZDB-GENE-051120-72]
		carkd	carbohydrate kinase domain containing [Source:ZFIN;Acc:ZDB-GENE-080204-1]
		nop2	NOP2 nucleolar protein homolog (yeast) [Source:ZFIN;Acc:ZDB-GENE-050309-7]
		psmd1	proteasome 26S subunit, non-ATPase 1 [Source:ZFIN;Acc:ZDB-GENE-040426-810]
		smg1	SMG1 phosphatidylinositol 3-kinase-related kinase [Source:ZFIN;Acc:ZDB-GENE-061013-767]
		gk5	glycerol kinase 5 (putative) [Source:ZFIN;Acc:ZDB-GENE-061110-49]
		sars	seryl-tRNA synthetase [Source:ZFIN;Acc:ZDB-GENE-040831-1]
		zgc:194330	zgc:194330 [Source:ZFIN;Acc:ZDB-GENE-080722-3]
		kansl3	KAT8 regulatory NSL complex subunit 3 [Source:ZFIN;Acc:ZDB-GENE-050809-132]
		tdp2b	tyrosyl-DNA phosphodiesterase 2b [Source:ZFIN;Acc:ZDB-GENE-050816-1]
		rraga	Ras-related GTP binding A [Source:ZFIN;Acc:ZDB-GENE-030131-4083]
GO:0090287	regulation of cellular response to growth factor stimulus
		dab2	Dab, mitogen-responsive phosphoprotein, homolog 2 (Drosophila) [Source:ZFIN;Acc:ZDB-GENE-040303-1]
		tdp2b	tyrosyl-DNA phosphodiesterase 2b [Source:ZFIN;Acc:ZDB-GENE-050816-1]
GO:0050776	regulation of immune response
		ighd	immunoglobulin heavy constant delta [Source:ZFIN;Acc:ZDB-GENE-040513-9]
		cd40	CD40 molecule, TNF receptor superfamily member 5 [Source:ZFIN;Acc:ZDB-GENE-090313-95]
GO:0042127	regulation of cell proliferation
		hdr	hematopoietic death receptor [Source:ZFIN;Acc:ZDB-GENE-030826-5]
		cd40	CD40 molecule, TNF receptor superfamily member 5 [Source:ZFIN;Acc:ZDB-GENE-090313-95]
		tnfrsf18	tumor necrosis factor receptor superfamily, member 18 [Source:ZFIN;Acc:ZDB-GENE-101104-7]
GO:0006468	protein phosphorylation
		eif2ak2	eukaryotic translation initiation factor 2-alpha kinase 2 [Source:ZFIN;Acc:ZDB-GENE-080422-1]
		stk10	serine/threonine kinase 10 [Source:ZFIN;Acc:ZDB-GENE-040426-1136]
		hdr	hematopoietic death receptor [Source:ZFIN;Acc:ZDB-GENE-030826-5]
		cd40	CD40 molecule, TNF receptor superfamily member 5 [Source:ZFIN;Acc:ZDB-GENE-090313-95]
		aurka	aurora kinase A [Source:ZFIN;Acc:ZDB-GENE-040801-161]
		tnfrsf18	tumor necrosis factor receptor superfamily, member 18 [Source:ZFIN;Acc:ZDB-GENE-101104-7]
GO:0004896	cytokine receptor activity
		crfb6	cytokine receptor family member b6 [Source:ZFIN;Acc:ZDB-GENE-030131-5999]
		xcr1a.1	chemokine (C motif) receptor 1a, duplicate 1 [Source:ZFIN;Acc:ZDB-GENE-070302-6]
GO:0016311	dephosphorylation
		ptprc	protein tyrosine phosphatase, receptor type, C [Source:ZFIN;Acc:ZDB-GENE-050208-585]
		si:dkey-51e6.1	si:dkey-51e6.1 [Source:ZFIN;Acc:ZDB-GENE-041014-198]
		uri1	URI1, prefoldin-like chaperone [Source:ZFIN;Acc:ZDB-GENE-050913-30]
GO:1902531	regulation of intracellular signal transduction
		mtdha	metadherin a [Source:ZFIN;Acc:ZDB-GENE-030616-615]
		hdr	hematopoietic death receptor [Source:ZFIN;Acc:ZDB-GENE-030826-5]
		cd40	CD40 molecule, TNF receptor superfamily member 5 [Source:ZFIN;Acc:ZDB-GENE-090313-95]
		tnfrsf18	tumor necrosis factor receptor superfamily, member 18 [Source:ZFIN;Acc:ZDB-GENE-101104-7]
GO:0044723	single-organism carbohydrate metabolic process
		pomgnt1	protein O-linked mannose N-acetylglucosaminyltransferase 1 (beta 1,2-) [Source:ZFIN;Acc:ZDB-GENE-070112-991]
		galt	galactose-1-phosphate uridylyltransferase [Source:ZFIN;Acc:ZDB-GENE-070112-172]
		gk5	glycerol kinase 5 (putative) [Source:ZFIN;Acc:ZDB-GENE-061110-49]
		zgc:194330	zgc:194330 [Source:ZFIN;Acc:ZDB-GENE-080722-3]
GO:0002455	humoral immune response mediated by circulating immunoglobulin
		ighd	immunoglobulin heavy constant delta [Source:ZFIN;Acc:ZDB-GENE-040513-9]
GO:0051668	localization within membrane
		sec16b	SEC16 homolog B, endoplasmic reticulum export factor [Source:ZFIN;Acc:ZDB-GENE-050208-274]
GO:0010923	negative regulation of phosphatase activity
		uri1	URI1, prefoldin-like chaperone [Source:ZFIN;Acc:ZDB-GENE-050913-30]
GO:0006911	phagocytosis, engulfment
		ighd	immunoglobulin heavy constant delta [Source:ZFIN;Acc:ZDB-GENE-040513-9]
GO:0046466	membrane lipid catabolic process
		smpd1	sphingomyelin phosphodiesterase 1, acid lysosomal [Source:ZFIN;Acc:ZDB-GENE-110411-222]
GO:0050871	positive regulation of B cell activation
		ighd	immunoglobulin heavy constant delta [Source:ZFIN;Acc:ZDB-GENE-040513-9]
GO:0030149	sphingolipid catabolic process
		smpd1	sphingomyelin phosphodiesterase 1, acid lysosomal [Source:ZFIN;Acc:ZDB-GENE-110411-222]
GO:0061138	morphogenesis of a branching epithelium
		sars	seryl-tRNA synthetase [Source:ZFIN;Acc:ZDB-GENE-040831-1]
GO:0030261	chromosome condensation
		cdca5	cell division cycle associated 5 [Source:ZFIN;Acc:ZDB-GENE-030131-235]
GO:0050853	B cell receptor signaling pathway
		ighd	immunoglobulin heavy constant delta [Source:ZFIN;Acc:ZDB-GENE-040513-9]
GO:0033002	muscle cell proliferation
		nkx2.5	NK2 homeobox 5 [Source:ZFIN;Acc:ZDB-GENE-980526-321]
GO:0003206	cardiac chamber morphogenesis
		nkx2.5	NK2 homeobox 5 [Source:ZFIN;Acc:ZDB-GENE-980526-321]
GO:0006406	mRNA export from nucleus
		gle1	GLE1 RNA export mediator homolog (yeast) [Source:ZFIN;Acc:ZDB-GENE-040831-4]
GO:0016413	O-acetyltransferase activity
		esco2	establishment of sister chromatid cohesion N-acetyltransferase 2 [Source:ZFIN;Acc:ZDB-GENE-050913-156]
GO:0001763	morphogenesis of a branching structure
		sars	seryl-tRNA synthetase [Source:ZFIN;Acc:ZDB-GENE-040831-1]
GO:0048754	branching morphogenesis of an epithelial tube
		sars	seryl-tRNA synthetase [Source:ZFIN;Acc:ZDB-GENE-040831-1]
GO:0050864	regulation of B cell activation
		ighd	immunoglobulin heavy constant delta [Source:ZFIN;Acc:ZDB-GENE-040513-9]
GO:0001101	response to acid chemical
		rraga	Ras-related GTP binding A [Source:ZFIN;Acc:ZDB-GENE-030131-4083]
GO:0003231	cardiac ventricle development
		nkx2.5	NK2 homeobox 5 [Source:ZFIN;Acc:ZDB-GENE-980526-321]
GO:0000786	nucleosome
		hp1bp3	heterochromatin protein 1, binding protein 3 [Source:ZFIN;Acc:ZDB-GENE-060810-79]
GO:2001251	negative regulation of chromosome organization
		pif1	PIF1 5'-to-3' DNA helicase homolog (S. cerevisiae) [Source:ZFIN;Acc:ZDB-GENE-030131-4928]
GO:0044843	cell cycle G1/S phase transition
		cdca5	cell division cycle associated 5 [Source:ZFIN;Acc:ZDB-GENE-030131-235]
GO:0019212	phosphatase inhibitor activity
		uri1	URI1, prefoldin-like chaperone [Source:ZFIN;Acc:ZDB-GENE-050913-30]
GO:0071427	mRNA-containing ribonucleoprotein complex export from nucleus
		gle1	GLE1 RNA export mediator homolog (yeast) [Source:ZFIN;Acc:ZDB-GENE-040831-4]
GO:0045125	bioactive lipid receptor activity
		lpar6b	lysophosphatidic acid receptor 6b [Source:ZFIN;Acc:ZDB-GENE-110408-67]
GO:0016408	C-acyltransferase activity
		esco2	establishment of sister chromatid cohesion N-acetyltransferase 2 [Source:ZFIN;Acc:ZDB-GENE-050913-156]
GO:0048844	artery morphogenesis
		nkx2.5	NK2 homeobox 5 [Source:ZFIN;Acc:ZDB-GENE-980526-321]
GO:0003823	antigen binding
		ighd	immunoglobulin heavy constant delta [Source:ZFIN;Acc:ZDB-GENE-040513-9]
GO:0006958	complement activation, classical pathway
		ighd	immunoglobulin heavy constant delta [Source:ZFIN;Acc:ZDB-GENE-040513-9]
GO:0035308	negative regulation of protein dephosphorylation
		uri1	URI1, prefoldin-like chaperone [Source:ZFIN;Acc:ZDB-GENE-050913-30]
GO:0035305	negative regulation of dephosphorylation
		uri1	URI1, prefoldin-like chaperone [Source:ZFIN;Acc:ZDB-GENE-050913-30]
GO:0000082	G1/S transition of mitotic cell cycle
		cdca5	cell division cycle associated 5 [Source:ZFIN;Acc:ZDB-GENE-030131-235]
GO:0010033	response to organic substance
		ighd	immunoglobulin heavy constant delta [Source:ZFIN;Acc:ZDB-GENE-040513-9]
		hdr	hematopoietic death receptor [Source:ZFIN;Acc:ZDB-GENE-030826-5]
		cd40	CD40 molecule, TNF receptor superfamily member 5 [Source:ZFIN;Acc:ZDB-GENE-090313-95]
		tnfrsf18	tumor necrosis factor receptor superfamily, member 18 [Source:ZFIN;Acc:ZDB-GENE-101104-7]
		dab2	Dab, mitogen-responsive phosphoprotein, homolog 2 (Drosophila) [Source:ZFIN;Acc:ZDB-GENE-040303-1]
		tdp2b	tyrosyl-DNA phosphodiesterase 2b [Source:ZFIN;Acc:ZDB-GENE-050816-1]
		rraga	Ras-related GTP binding A [Source:ZFIN;Acc:ZDB-GENE-030131-4083]
GO:0044710	single-organism metabolic process
		ighd	immunoglobulin heavy constant delta [Source:ZFIN;Acc:ZDB-GENE-040513-9]
		smpd1	sphingomyelin phosphodiesterase 1, acid lysosomal [Source:ZFIN;Acc:ZDB-GENE-110411-222]
		zgc:113276	zgc:113276 [Source:ZFIN;Acc:ZDB-GENE-050522-7]
		noc3l	NOC3-like DNA replication regulator [Source:ZFIN;Acc:ZDB-GENE-030131-9878]
		ddb2	damage-specific DNA binding protein 2 [Source:ZFIN;Acc:ZDB-GENE-050419-169]
		pomgnt1	protein O-linked mannose N-acetylglucosaminyltransferase 1 (beta 1,2-) [Source:ZFIN;Acc:ZDB-GENE-070112-991]
		qars	glutaminyl-tRNA synthetase [Source:ZFIN;Acc:ZDB-GENE-040426-1011]
		pif1	PIF1 5'-to-3' DNA helicase homolog (S. cerevisiae) [Source:ZFIN;Acc:ZDB-GENE-030131-4928]
		hdr	hematopoietic death receptor [Source:ZFIN;Acc:ZDB-GENE-030826-5]
		alg10	asparagine-linked glycosylation 10 [Source:ZFIN;Acc:ZDB-GENE-110310-8]
		fancd2	Fanconi anemia, complementation group D2 [Source:ZFIN;Acc:ZDB-GENE-040116-5]
		nabp1a	nucleic acid binding protein 1a [Source:ZFIN;Acc:ZDB-GENE-041212-71]
		gdpd3a	glycerophosphodiester phosphodiesterase domain containing 3a [Source:ZFIN;Acc:ZDB-GENE-040426-2279]
		cd40	CD40 molecule, TNF receptor superfamily member 5 [Source:ZFIN;Acc:ZDB-GENE-090313-95]
		galt	galactose-1-phosphate uridylyltransferase [Source:ZFIN;Acc:ZDB-GENE-070112-172]
		cdca5	cell division cycle associated 5 [Source:ZFIN;Acc:ZDB-GENE-030131-235]
		zgc:110366	zgc:110366 [Source:ZFIN;Acc:ZDB-GENE-050417-302]
		rdh1	retinol dehydrogenase 1 [Source:ZFIN;Acc:ZDB-GENE-030912-15]
		d2hgdh	D-2-hydroxyglutarate dehydrogenase [Source:ZFIN;Acc:ZDB-GENE-070112-482]
		tnfrsf18	tumor necrosis factor receptor superfamily, member 18 [Source:ZFIN;Acc:ZDB-GENE-101104-7]
		smg1	SMG1 phosphatidylinositol 3-kinase-related kinase [Source:ZFIN;Acc:ZDB-GENE-061013-767]
		gk5	glycerol kinase 5 (putative) [Source:ZFIN;Acc:ZDB-GENE-061110-49]
		sars	seryl-tRNA synthetase [Source:ZFIN;Acc:ZDB-GENE-040831-1]
		zgc:194330	zgc:194330 [Source:ZFIN;Acc:ZDB-GENE-080722-3]
		kansl3	KAT8 regulatory NSL complex subunit 3 [Source:ZFIN;Acc:ZDB-GENE-050809-132]
		tdp2b	tyrosyl-DNA phosphodiesterase 2b [Source:ZFIN;Acc:ZDB-GENE-050816-1]
GO:0007275	multicellular organismal development
		c19h1orf109	c19h1orf109 homolog (H. sapiens) [Source:ZFIN;Acc:ZDB-GENE-021219-1]
		noc3l	NOC3-like DNA replication regulator [Source:ZFIN;Acc:ZDB-GENE-030131-9878]
		lpar6b	lysophosphatidic acid receptor 6b [Source:ZFIN;Acc:ZDB-GENE-110408-67]
		mtdha	metadherin a [Source:ZFIN;Acc:ZDB-GENE-030616-615]
		hdr	hematopoietic death receptor [Source:ZFIN;Acc:ZDB-GENE-030826-5]
		dpf3	D4, zinc and double PHD fingers, family 3 [Source:ZFIN;Acc:ZDB-GENE-041014-190]
		ciapin1	cytokine induced apoptosis inhibitor 1 [Source:ZFIN;Acc:ZDB-GENE-040808-57]
		gdpd3a	glycerophosphodiester phosphodiesterase domain containing 3a [Source:ZFIN;Acc:ZDB-GENE-040426-2279]
		klf17	Kruppel-like factor 17 [Source:ZFIN;Acc:ZDB-GENE-010129-1]
		cd40	CD40 molecule, TNF receptor superfamily member 5 [Source:ZFIN;Acc:ZDB-GENE-090313-95]
		nkx2.5	NK2 homeobox 5 [Source:ZFIN;Acc:ZDB-GENE-980526-321]
		casp3b	caspase 3, apoptosis-related cysteine peptidase b [Source:ZFIN;Acc:ZDB-GENE-070607-1]
		irx2a	iroquois homeobox 2a [Source:ZFIN;Acc:ZDB-GENE-040426-1446]
		gle1	GLE1 RNA export mediator homolog (yeast) [Source:ZFIN;Acc:ZDB-GENE-040831-4]
		ccm2l	cerebral cavernous malformation 2-like [Source:ZFIN;Acc:ZDB-GENE-090313-248]
		rdh1	retinol dehydrogenase 1 [Source:ZFIN;Acc:ZDB-GENE-030912-15]
		pkp2	plakophilin 2 [Source:ZFIN;Acc:ZDB-GENE-041210-167]
		lmo7b	LIM domain 7b [Source:ZFIN;Acc:ZDB-GENE-060825-242]
		tnfrsf18	tumor necrosis factor receptor superfamily, member 18 [Source:ZFIN;Acc:ZDB-GENE-101104-7]
		esco2	establishment of sister chromatid cohesion N-acetyltransferase 2 [Source:ZFIN;Acc:ZDB-GENE-050913-156]
		dab2	Dab, mitogen-responsive phosphoprotein, homolog 2 (Drosophila) [Source:ZFIN;Acc:ZDB-GENE-040303-1]
		sars	seryl-tRNA synthetase [Source:ZFIN;Acc:ZDB-GENE-040831-1]
		tfpi2	tissue factor pathway inhibitor 2 [Source:ZFIN;Acc:ZDB-GENE-060503-38]
		tdp2b	tyrosyl-DNA phosphodiesterase 2b [Source:ZFIN;Acc:ZDB-GENE-050816-1]
GO:0010604	positive regulation of macromolecule metabolic process
		stk10	serine/threonine kinase 10 [Source:ZFIN;Acc:ZDB-GENE-040426-1136]
		hdr	hematopoietic death receptor [Source:ZFIN;Acc:ZDB-GENE-030826-5]
		klf17	Kruppel-like factor 17 [Source:ZFIN;Acc:ZDB-GENE-010129-1]
		cd40	CD40 molecule, TNF receptor superfamily member 5 [Source:ZFIN;Acc:ZDB-GENE-090313-95]
		tnfrsf18	tumor necrosis factor receptor superfamily, member 18 [Source:ZFIN;Acc:ZDB-GENE-101104-7]
		esco2	establishment of sister chromatid cohesion N-acetyltransferase 2 [Source:ZFIN;Acc:ZDB-GENE-050913-156]
GO:0009986	cell surface
		ighd	immunoglobulin heavy constant delta [Source:ZFIN;Acc:ZDB-GENE-040513-9]
		cd40	CD40 molecule, TNF receptor superfamily member 5 [Source:ZFIN;Acc:ZDB-GENE-090313-95]
[truncated: 4,939 more rows]
