# Supplementary material for: Genetic Adaptation of Schizothoracine Fish to the Phased Uplifting of the Qinghai–Tibetan Plateau
Source: G3 (Bethesda). 2017 Feb 14;7(4):1267–76. doi: 10.1534/g3.116.038406 (PMC5386875; doi:10.1534/g3.116.038406)
Supplement: Supplementary file 6 [file 1267TableS5.xlsx]

## Sheet: sheet1
Table S5. List of the PSGs in the highland and subhighland species that are involved in hypoxic response
Gene symbol	Description	Altitude
IL7R	interleukin 7 receptor [Source:ZFIN;Acc:ZDB-GENE-080110-7]	highland
ERRFI1	ERBB receptor feedback inhibitor 1 [Source:ZFIN;Acc:ZDB-GENE-030131-6256]	highland
HECTD3	HECT domain containing 3 [Source:ZFIN;Acc:ZDB-GENE-031118-179]	highland
XRCC1	X-ray repair complementing defective repair in Chinese hamster cells 1 [Source:ZFIN;Acc:ZDB-GENE-040822-30]	highland
ELF3	E74-like factor 3 (ets domain transcription factor, epithelial-specific ) [Source:ZFIN;Acc:ZDB-GENE-030131-8760]	highland
LUM	lumican [Source:ZFIN;Acc:ZDB-GENE-040625-24]	highland
ENPEP	glutamyl aminopeptidase [Source:ZFIN;Acc:ZDB-GENE-050309-218]	highland
EGR1	early growth response 1 [Source:ZFIN;Acc:ZDB-GENE-980526-320]	highland
CCDC93	coiled-coil domain containing 93 [Source:ZFIN;Acc:ZDB-GENE-060421-8315]	highland
ETS2	v-ets avian erythroblastosis virus E26 oncogene homolog 2 [Source:ZFIN;Acc:ZDB-GENE-050522-552]	highland
PERP	PERP, TP53 apoptosis effector [Source:ZFIN;Acc:ZDB-GENE-050104-1]	highland
MAPK7	mitogen-activated protein kinase 7 [Source:ZFIN;Acc:ZDB-GENE-050320-10]	highland
SETX	senataxin [Source:ZFIN;Acc:ZDB-GENE-070402-1]	highland
FGF14	fibroblast growth factor 14 [Source:ZFIN;Acc:ZDB-GENE-060506-1]	highland
OS9	osteosarcoma amplified 9, endoplasmic reticulum lectin [Source:ZFIN;Acc:ZDB-GENE-060929-32]	highland
MRPL24	mitochondrial ribosomal protein L24 [Source:ZFIN;Acc:ZDB-GENE-040718-98]	highland
RNASEH1	ribonuclease H1 [Source:ZFIN;Acc:ZDB-GENE-040718-407]	highland
MXI1	max interactor 1, dimerization protein [Source:ZFIN;Acc:ZDB-GENE-990415-151]	highland
RNF7	ring finger protein 7 [Source:ZFIN;Acc:ZDB-GENE-050220-12]	highland
GARS	glycyl-tRNA synthetase [Source:ZFIN;Acc:ZDB-GENE-030131-9174]	highland
OTUD6B	OTU domain containing 6B [Source:ZFIN;Acc:ZDB-GENE-040426-974]	highland
MTCH2	mitochondrial carrier homolog 2 [Source:ZFIN;Acc:ZDB-GENE-991008-9]	highland
SLTM	SAFB-like, transcription modulator [Source:ZFIN;Acc:ZDB-GENE-040426-2647]	highland
TAB2	TGF-beta activated kinase 1/MAP3K7 binding protein 2 [Source:ZFIN;Acc:ZDB-GENE-040426-933]	highland
PRPF38B	pre-mRNA processing factor 38B [Source:ZFIN;Acc:ZDB-GENE-040426-2878]	highland
IL6	interleukin 6 (interferon, beta 2) [Source:ZFIN;Acc:ZDB-GENE-120509-1]	highland
RNPC3	RNA-binding region (RNP1, RRM) containing 3 [Source:ZFIN;Acc:ZDB-GENE-060312-35]	highland
LXN	latexin [Source:ZFIN;Acc:ZDB-GENE-041212-18]	highland
ORC5	origin recognition complex, subunit 5 [Source:ZFIN;Acc:ZDB-GENE-040426-2275]	subhighland
SMG1	SMG1 phosphatidylinositol 3-kinase-related kinase [Source:ZFIN;Acc:ZDB-GENE-061013-767]	subhighland
NKX3-1	NK3 homeobox 1 [Source:ZFIN;Acc:ZDB-GENE-081104-238]	subhighland
CEBPD	CCAAT/enhancer binding protein (C/EBP), delta [Source:ZFIN;Acc:ZDB-GENE-020111-4]	subhighland
PSMD1	proteasome 26S subunit, non-ATPase 1 [Source:ZFIN;Acc:ZDB-GENE-040426-810]	subhighland
TRAK1	trafficking protein, kinesin binding 1 [Source:ZFIN;Acc:ZDB-GENE-100922-182]	subhighland
MRPS10	mitochondrial ribosomal protein S10 [Source:ZFIN;Acc:ZDB-GENE-040914-39]	subhighland
CIAPIN1	cytokine induced apoptosis inhibitor 1 [Source:ZFIN;Acc:ZDB-GENE-040808-57]	subhighland
CD40	CD40 molecule, TNF receptor superfamily member 5 [Source:ZFIN;Acc:ZDB-GENE-090313-95]	subhighland
TFPI2	tissue factor pathway inhibitor 2 [Source:ZFIN;Acc:ZDB-GENE-060503-38]	subhighland
FAM73A	family with sequence similarity 73, member A [Source:ZFIN;Acc:ZDB-GENE-041010-193]	subhighland
TMEM204	transmembrane protein 204 [Source:ZFIN;Acc:ZDB-GENE-040724-12]	subhighland
PKP2	plakophilin 2 [Source:ZFIN;Acc:ZDB-GENE-041210-167]	subhighland
DCP1A	decapping mRNA 1A [Source:ZFIN;Acc:ZDB-GENE-030723-5]	subhighland
CEP104	centrosomal protein 104 [Source:ZFIN;Acc:ZDB-GENE-060503-195]	subhighland
DDB2	damage-specific DNA binding protein 2 [Source:ZFIN;Acc:ZDB-GENE-050419-169]	subhighland
SARS	seryl-tRNA synthetase [Source:ZFIN;Acc:ZDB-GENE-040831-1]	subhighland
SART1	squamous cell carcinoma antigen recognised by T cells [Source:ZFIN;Acc:ZDB-GENE-040718-422]	subhighland
COL6A2	collagen, type VI, alpha 2 [Source:ZFIN;Acc:ZDB-GENE-070501-7]	subhighland
TROVE2	TROVE domain family, member 2 [Source:ZFIN;Acc:ZDB-GENE-051113-300]	subhighland
AURKA	aurora kinase A [Source:ZFIN;Acc:ZDB-GENE-040801-161]	subhighland
